# Supplementary material for: Next‐generation proteomics improves lung cancer risk prediction
Source: Mol Oncol. 2025 Nov 20;20(4):995–1007. doi: 10.1002/1878-0261.70166 (PMC13060633; doi:10.1002/1878-0261.70166)
Supplement: Supplementary file 2 — Table S1. Individual predictive performance of each of the 2025 protein biomarkers for predicting LC incidence within 6 years from blood samples in the derivation and validation sets (P‐values are from the Wilcoxon rank‐sum test). [file MOL2-20-995-s002.xlsx]

## Sheet: Sheet1
Supplementary Table 1: Individual predictive performance of each of the
2025 protein biomarkers for predicting LC incidence within 6 years from
blood samples in the derivation and validation sets (p values are from the Wilcoxon rank-sum test)
	UK Biobank			ESTHER
Marker	AUC (95%CI)	p_value	p_valueadj	AUC (95%CI)	p_value	p_valueadj
A1BG	0.58(0.54-0.62)	0.000104302	0.000794064	0.5(0.42-0.58)	0.915647	0.998666
AAMDC	0.51(0.47-0.55)	0.526994	0.690419	0.5(0.42-0.58)	0.934769	0.998666
AARSD1	0.52(0.48-0.56)	0.375064	0.566533	0.55(0.47-0.63)	0.256872	0.875047
ABCA2	0.51(0.47-0.55)	0.536027	0.697973	0.49(0.41-0.57)	0.873765	0.998666
ABHD14B	0.51(0.46-0.55)	0.790342	0.875081	0.54(0.46-0.62)	0.38221	0.935981
ABL1	0.5(0.46-0.54)	0.99079	0.994761	0.5(0.42-0.58)	0.994238	0.998666
ABRAXAS2	0.52(0.48-0.56)	0.448812	0.63301	0.51(0.43-0.59)	0.868078	0.998666
ACAA1	0.51(0.47-0.55)	0.62759	0.768282	0.56(0.48-0.64)	0.161929	0.803972
ACADSB	0.53(0.49-0.57)	0.212115	0.399905	0.52(0.44-0.6)	0.596393	0.966839
ACAN	0.56(0.51-0.6)	0.00620973	0.0267014	0.53(0.45-0.61)	0.518834	0.945586
ACE2	0.54(0.5-0.58)	0.0769255	0.200333	0.5(0.42-0.58)	0.963519	0.998666
ACHE	0.57(0.53-0.61)	0.000385909	0.00246935	0.57(0.49-0.65)	0.101645	0.724283
ACOT13	0.49(0.45-0.53)	0.662191	0.792047	0.51(0.43-0.59)	0.894669	0.998666
ACP1	0.51(0.47-0.55)	0.503158	0.673244	0.55(0.47-0.63)	0.215074	0.842416
ACP5	0.56(0.52-0.6)	0.00541959	0.0238374	0.6(0.52-0.68)	0.0133366	0.316626
ACP6	0.51(0.47-0.55)	0.657719	0.788507	0.57(0.49-0.65)	0.0910491	0.701065
ACRBP	0.5(0.46-0.54)	0.846007	0.903158	0.5(0.42-0.58)	0.998079	0.999557
ACTA2	0.59(0.55-0.63)	<0.0001	<0.0001	0.5(0.42-0.58)	0.925202	0.998666
ACTN2	0.48(0.44-0.53)	0.426968	0.613822	0.47(0.39-0.55)	0.485113	0.944959
ACVRL1	0.64(0.61-0.68)	<0.0001	<0.0001	0.63(0.56-0.71)	0.0010341	0.0917634
ACY1	0.52(0.48-0.56)	0.392366	0.583792	0.52(0.44-0.6)	0.656073	0.970494
ACY3	0.51(0.47-0.55)	0.556998	0.714798	0.49(0.41-0.57)	0.854836	0.998666
ACYP1	0.51(0.47-0.55)	0.557515	0.714798	0.49(0.41-0.57)	0.765322	0.991309
ADA	0.51(0.47-0.55)	0.600278	0.748911	0.52(0.44-0.6)	0.657813	0.970494
ADA2	0.54(0.5-0.58)	0.0585917	0.163399	0.57(0.49-0.65)	0.0706306	0.656914
ADAM12	0.59(0.55-0.64)	<0.0001	<0.0001	0.49(0.41-0.57)	0.736106	0.987739
ADAM15	0.52(0.48-0.56)	0.397177	0.586589	0.48(0.4-0.56)	0.613192	0.970494
ADAM22	0.54(0.5-0.58)	0.0415598	0.126519	0.52(0.44-0.6)	0.548903	0.952311
ADAM23	0.51(0.47-0.55)	0.657238	0.788507	0.57(0.49-0.65)	0.0962304	0.712579
ADAM8	0.57(0.53-0.61)	0.000610306	0.00367947	0.49(0.41-0.57)	0.826603	0.995418
ADAM9	0.54(0.5-0.58)	0.045892	0.13616	0.5(0.42-0.58)	0.978875	0.998666
ADAMTS13	0.56(0.52-0.6)	0.00374179	0.0173155	0.55(0.47-0.63)	0.210654	0.840906
ADAMTS15	0.57(0.53-0.62)	0.0003237	0.00212339	0.64(0.57-0.72)	0.00049529	0.0536201
ADAMTS8	0.5(0.46-0.54)	0.949965	0.972339	0.58(0.5-0.66)	0.0591221	0.611908
ADAMTSL2	0.58(0.54-0.62)	0.000227024	0.00155269	0.6(0.52-0.68)	0.0123797	0.314606
ADAMTSL4	0.52(0.48-0.57)	0.233014	0.425193	0.53(0.45-0.61)	0.425567	0.939687
ADAMTSL5	0.48(0.44-0.52)	0.422983	0.610196	0.5(0.42-0.58)	0.982715	0.998666
ADCYAP1R1	0.5(0.46-0.54)	0.955646	0.975087	0.51(0.43-0.59)	0.811635	0.993956
ADD1	0.55(0.51-0.59)	0.0178747	0.0640665	0.54(0.46-0.62)	0.308551	0.900856
ADGRB3	0.55(0.51-0.59)	0.0124227	0.0472019	0.52(0.44-0.6)	0.645671	0.970494
ADGRD1	0.54(0.5-0.58)	0.0416565	0.126519	0.6(0.52-0.68)	0.0132469	0.315884
ADGRE1	0.5(0.46-0.54)	0.90922	0.94223	0.54(0.46-0.62)	0.359058	0.922559
ADGRE2	0.56(0.51-0.6)	0.00695087	0.0290571	0.53(0.45-0.61)	0.436839	0.939687
ADGRE5	0.56(0.52-0.6)	0.00201399	0.010263	0.55(0.46-0.63)	0.268149	0.875643
ADGRF5	0.53(0.49-0.57)	0.11753	0.271504	0.55(0.47-0.63)	0.24888	0.871968
ADGRG1	0.55(0.51-0.59)	0.0181212	0.0648385	0.59(0.51-0.66)	0.0366634	0.502427
ADGRG2	0.55(0.51-0.6)	0.00884848	0.03512	0.58(0.5-0.65)	0.0648398	0.63583
ADH1B	0.55(0.51-0.59)	0.00789368	0.0322106	0.52(0.44-0.6)	0.565066	0.955248
ADH4	0.53(0.49-0.57)	0.127023	0.283694	0.52(0.44-0.6)	0.652598	0.970494
ADM	0.63(0.6-0.67)	<0.0001	<0.0001	0.54(0.46-0.62)	0.284068	0.886258
AFM	0.54(0.5-0.58)	0.0674255	0.181953	0.55(0.47-0.63)	0.19947	0.835228
AFP	0.5(0.46-0.54)	0.898546	0.935313	0.66(0.58-0.73)	0.000109529	0.0191252
AGER	0.53(0.48-0.57)	0.181053	0.363067	0.55(0.47-0.63)	0.233423	0.856621
AGRN	0.61(0.57-0.65)	<0.0001	<0.0001	0.56(0.48-0.64)	0.170773	0.812296
AGRP	0.51(0.46-0.55)	0.784758	0.871675	0.57(0.49-0.65)	0.107826	0.732322
AGT	0.5(0.46-0.54)	0.984417	0.992569	0.52(0.44-0.6)	0.558573	0.955248
AGXT	0.52(0.48-0.56)	0.303201	0.499192	0.53(0.45-0.61)	0.523525	0.945875
AHCY	0.51(0.46-0.55)	0.779481	0.868125	0.52(0.44-0.6)	0.603087	0.96841
AHNAK	0.56(0.52-0.6)	0.00462004	0.0207703	0.58(0.5-0.66)	0.0511913	0.576585
AHNAK2	0.54(0.49-0.58)	0.0835738	0.213646	0.58(0.5-0.66)	0.0494934	0.567204
AHSG	0.47(0.43-0.51)	0.105007	0.250622	0.55(0.47-0.63)	0.2401	0.862987
AHSP	0.5(0.46-0.53)	0.81031	0.883003	0.52(0.44-0.6)	0.657813	0.970494
AIF1	0.51(0.47-0.55)	0.605681	0.750781	0.49(0.41-0.57)	0.860507	0.998666
AIF1L	0.52(0.48-0.56)	0.362452	0.553615	0.48(0.4-0.56)	0.628487	0.970494
AIFM1	0.51(0.46-0.55)	0.78176	0.869271	0.5(0.42-0.58)	0.994238	0.998666
AK1	0.5(0.46-0.54)	0.868892	0.914947	0.51(0.43-0.59)	0.800453	0.992739
AK2	0.51(0.47-0.55)	0.732806	0.838527	0.53(0.45-0.62)	0.392787	0.939163
AKR1B1	0.51(0.47-0.55)	0.500718	0.671703	0.5(0.42-0.58)	0.978875	0.998666
AKT1S1	0.5(0.46-0.55)	0.814598	0.88595	0.54(0.46-0.62)	0.326022	0.911548
AKT2	0.53(0.49-0.57)	0.199509	0.385348	0.54(0.46-0.62)	0.3809	0.935486
AKT3	0.53(0.49-0.57)	0.10267	0.245889	0.55(0.47-0.63)	0.215074	0.842416
ALCAM	0.54(0.5-0.58)	0.0543321	0.15399	0.54(0.46-0.62)	0.367954	0.92703
ALDH1A1	0.52(0.48-0.56)	0.266051	0.462097	0.49(0.41-0.57)	0.85106	0.998666
ALDH3A1	0.63(0.59-0.67)	<0.0001	<0.0001	0.66(0.58-0.73)	0.000108453	0.0191252
ALPP	0.71(0.67-0.75)	<0.0001	<0.0001	0.73(0.66-0.80)	<0.0001	<0.0001
AMBN	0.51(0.47-0.55)	0.763677	0.860527	0.54(0.46-0.62)	0.341674	0.920685
AMBP	0.58(0.54-0.62)	<0.0001	0.000350579	0.53(0.45-0.62)	0.391455	0.939163
AMIGO2	0.54(0.5-0.59)	0.0301376	0.0985377	0.6(0.52-0.68)	0.01672	0.35
AMOT	0.54(0.49-0.58)	0.0815021	0.209376	0.56(0.48-0.64)	0.136835	0.778034
AMOTL2	0.54(0.5-0.58)	0.0800355	0.207139	0.49(0.41-0.57)	0.811635	0.993956
AMPD3	0.51(0.47-0.55)	0.706553	0.825697	0.55(0.47-0.63)	0.201161	0.835228
ANG	0.56(0.52-0.6)	0.00517807	0.0229818	0.55(0.47-0.63)	0.256872	0.875047
ANGPT1	0.52(0.47-0.56)	0.396351	0.586589	0.52(0.44-0.6)	0.664793	0.970965
ANGPT2	0.63(0.59-0.67)	<0.0001	<0.0001	0.70(0.63-0.77)	<0.0001	0.000538911
ANGPTL1	0.55(0.51-0.59)	0.0175805	0.0633529	0.57(0.49-0.65)	0.0772414	0.6843
ANGPTL2	0.52(0.48-0.56)	0.409326	0.597518	0.53(0.44-0.61)	0.536138	0.95089
ANGPTL3	0.52(0.48-0.57)	0.288523	0.485762	0.57(0.49-0.64)	0.110487	0.737445
ANGPTL4	0.59(0.54-0.63)	<0.0001	0.000259139	0.55(0.47-0.63)	0.217758	0.842416
ANGPTL7	0.52(0.48-0.56)	0.295863	0.492553	0.55(0.47-0.63)	0.205437	0.835228
ANKMY2	0.53(0.49-0.57)	0.0939935	0.232036	0.48(0.4-0.57)	0.712643	0.982061
ANKRD54	0.5(0.46-0.55)	0.822824	0.890431	0.53(0.45-0.61)	0.415845	0.939687
ANPEP	0.5(0.46-0.54)	0.902571	0.938566	0.52(0.44-0.6)	0.684136	0.976749
ANXA10	0.59(0.55-0.63)	<0.0001	0.000202449	0.59(0.51-0.67)	0.0243995	0.40643
ANXA11	0.53(0.49-0.57)	0.15567	0.329024	0.54(0.46-0.62)	0.347819	0.921108
ANXA2	0.54(0.5-0.58)	0.0784375	0.203255	0.46(0.38-0.54)	0.346585	0.921108
ANXA3	0.52(0.48-0.55)	0.436708	0.620977	0.5(0.42-0.58)	0.946261	0.998666
ANXA4	0.52(0.48-0.56)	0.257467	0.451704	0.55(0.47-0.63)	0.245929	0.867805
AOC3	0.56(0.52-0.6)	0.00239447	0.0118925	0.6(0.52-0.67)	0.0191676	0.364756
AP1G2	0.53(0.49-0.57)	0.174508	0.355879	0.52(0.44-0.6)	0.56344	0.955248
AP3B1	0.51(0.47-0.55)	0.661159	0.791721	0.48(0.4-0.56)	0.56344	0.955248
APBB1IP	0.52(0.48-0.56)	0.393983	0.584529	0.54(0.46-0.62)	0.287327	0.88925
APCS	0.55(0.51-0.59)	0.0155907	0.056857	0.52(0.44-0.6)	0.540907	0.951267
APEX1	0.52(0.48-0.56)	0.422478	0.610196	0.53(0.45-0.61)	0.454065	0.940547
APLP1	0.56(0.52-0.6)	0.00359773	0.0169028	0.5(0.42-0.58)	0.946261	0.998666
APOA1	0.56(0.51-0.6)	0.00665621	0.0282213	0.51(0.43-0.59)	0.727051	0.984866
APOA2	0.53(0.49-0.57)	0.164329	0.342449	0.5(0.42-0.58)	0.963519	0.998666
APOA4	0.52(0.48-0.56)	0.249717	0.444538	0.49(0.41-0.57)	0.843519	0.998026
APOBR	0.52(0.48-0.56)	0.300649	0.497346	0.49(0.41-0.57)	0.885157	0.998666
APOD	0.49(0.45-0.53)	0.51861	0.686413	0.45(0.37-0.53)	0.251857	0.874236
APOF	0.53(0.49-0.57)	0.120565	0.276371	0.54(0.46-0.62)	0.322477	0.909151
APOH	0.53(0.49-0.57)	0.125822	0.283133	0.53(0.45-0.61)	0.410349	0.939163
APOL1	0.52(0.48-0.56)	0.353562	0.546153	0.65(0.57-0.73)	0.000226106	0.0298515
APOM	0.54(0.5-0.58)	0.0560519	0.157368	0.46(0.38-0.54)	0.356541	0.922559
APP	0.52(0.48-0.56)	0.29403	0.490678	0.55(0.47-0.63)	0.232479	0.856062
APPL2	0.53(0.49-0.57)	0.163515	0.341093	0.47(0.39-0.55)	0.526664	0.948065
APRT	0.53(0.49-0.57)	0.111683	0.26265	0.5(0.42-0.59)	0.906103	0.998666
ARAF	0.52(0.48-0.56)	0.273331	0.468823	0.5(0.42-0.58)	0.986556	0.998666
AREG	0.67(0.63-0.70)	<0.0001	<0.0001	0.5(0.42-0.58)	0.969276	0.998666
ARF6	0.54(0.5-0.58)	0.0495015	0.143816	0.52(0.44-0.6)	0.657813	0.970494
ARFIP1	0.53(0.49-0.57)	0.141954	0.308196	0.54(0.46-0.62)	0.361586	0.922559
ARG1	0.53(0.48-0.57)	0.21813	0.406213	0.52(0.44-0.6)	0.603087	0.96841
ARHGAP1	0.55(0.52-0.59)	0.00792109	0.0322106	0.58(0.5-0.66)	0.051768	0.576585
ARHGAP25	0.51(0.47-0.55)	0.527493	0.690419	0.48(0.4-0.56)	0.579806	0.962684
ARHGAP45	0.53(0.49-0.57)	0.179306	0.360339	0.52(0.44-0.6)	0.581455	0.962684
ARHGEF1	0.53(0.49-0.57)	0.163001	0.340702	0.55(0.47-0.63)	0.238178	0.862987
ARHGEF10	0.49(0.45-0.53)	0.774015	0.864807	0.52(0.44-0.6)	0.642218	0.970494
ARHGEF12	0.51(0.47-0.55)	0.728924	0.836867	0.53(0.45-0.61)	0.495712	0.944959
ARHGEF5	0.56(0.52-0.6)	0.00333738	0.0159308	0.51(0.43-0.59)	0.750669	0.990098
ARL2BP	0.52(0.49-0.56)	0.225198	0.415353	0.53(0.45-0.61)	0.520396	0.945586
ARSB	0.53(0.49-0.57)	0.108237	0.257156	0.51(0.43-0.59)	0.871868	0.998666
ART3	0.52(0.48-0.56)	0.394617	0.585054	0.53(0.45-0.61)	0.406255	0.939163
ASAH1	0.53(0.49-0.57)	0.201275	0.3884	0.51(0.43-0.59)	0.74702	0.990098
ASAH2	0.57(0.53-0.61)	0.00128682	0.00706396	0.56(0.48-0.64)	0.1132	0.738919
ASGR1	0.59(0.55-0.63)	<0.0001	0.000188454	0.5(0.42-0.58)	0.908011	0.998666
ASGR2	0.61(0.57-0.65)	<0.0001	<0.0001	0.5(0.42-0.58)	0.92329	0.998666
ASPN	0.5(0.46-0.54)	0.985167	0.992782	0.6(0.53-0.68)	0.01125	0.307558
ASPSCR1	0.54(0.5-0.58)	0.0422592	0.127388	0.52(0.44-0.6)	0.657813	0.970494
ASRGL1	0.52(0.48-0.56)	0.26358	0.459046	0.5(0.42-0.58)	0.990397	0.998666
ASS1	0.54(0.5-0.58)	0.0409326	0.125321	0.56(0.48-0.64)	0.11765	0.738919
ATG16L1	0.53(0.49-0.57)	0.199374	0.385348	0.5(0.42-0.58)	0.971196	0.998666
ATG4A	0.5(0.46-0.54)	0.906127	0.941326	0.51(0.43-0.59)	0.776368	0.991309
ATOX1	0.53(0.49-0.57)	0.124006	0.280263	0.5(0.42-0.58)	0.973115	0.998666
ATP5IF1	0.5(0.46-0.54)	0.836765	0.897425	0.5(0.42-0.58)	0.967357	0.998666
ATP6V1F	0.51(0.47-0.55)	0.572565	0.72562	0.54(0.45-0.62)	0.386156	0.937337
ATP6V1G1	0.53(0.49-0.57)	0.129696	0.288428	0.58(0.5-0.66)	0.0457147	0.547464
ATRAID	0.56(0.52-0.61)	0.00174963	0.0090564	0.51(0.43-0.59)	0.783757	0.991309
ATRN	0.52(0.48-0.56)	0.309554	0.50369	0.5(0.42-0.58)	0.917557	0.998666
ATXN10	0.49(0.45-0.53)	0.767452	0.86131	0.47(0.39-0.55)	0.396799	0.939163
ATXN2	0.51(0.46-0.55)	0.758244	0.856824	0.49(0.41-0.57)	0.781908	0.991309
ATXN3	0.5(0.46-0.54)	0.8598	0.909043	0.51(0.43-0.59)	0.871868	0.998666
AXIN1	0.51(0.47-0.55)	0.491031	0.662972	0.51(0.43-0.59)	0.78006	0.991309
AXL	0.55(0.51-0.59)	0.0108963	0.0422485	0.54(0.46-0.62)	0.366675	0.925321
AZU1	0.57(0.53-0.61)	0.00118567	0.00659551	0.51(0.43-0.59)	0.756154	0.991309
B2M	0.59(0.55-0.63)	<0.0001	0.000122179	0.53(0.45-0.61)	0.504895	0.944959
B3GNT7	0.56(0.52-0.61)	0.0021047	0.0106823	0.63(0.55-0.71)	0.00156084	0.110636
B4GALT1	0.54(0.5-0.58)	0.0319904	0.1033	0.47(0.39-0.55)	0.501824	0.944959
B4GAT1	0.51(0.47-0.55)	0.681137	0.804765	0.51(0.42-0.59)	0.902289	0.998666
BACH1	0.5(0.46-0.54)	0.850194	0.904563	0.53(0.45-0.61)	0.449723	0.940547
BAG3	0.52(0.48-0.56)	0.358141	0.550134	0.52(0.44-0.6)	0.654335	0.970494
BAG4	0.51(0.47-0.55)	0.734915	0.839098	0.55(0.47-0.63)	0.18233	0.82109
BAG6	0.55(0.51-0.59)	0.0262267	0.0878154	0.52(0.44-0.6)	0.691223	0.977426
BAIAP2	0.52(0.48-0.56)	0.280169	0.475535	0.5(0.42-0.59)	0.911828	0.998666
BANK1	0.52(0.48-0.56)	0.362355	0.553615	0.52(0.44-0.6)	0.583106	0.962684
BAP18	0.54(0.5-0.58)	0.0595657	0.1654	0.55(0.47-0.63)	0.233423	0.856621
BAX	0.51(0.47-0.55)	0.506639	0.677033	0.53(0.45-0.61)	0.419996	0.939687
BCAM	0.56(0.51-0.6)	0.00519083	0.0229895	0.5(0.42-0.58)	0.971196	0.998666
BCAN	0.62(0.58-0.66)	<0.0001	<0.0001	0.56(0.48-0.64)	0.159773	0.803972
BCAT1	0.55(0.51-0.59)	0.0128181	0.0485274	0.6(0.52-0.68)	0.0159675	0.348921
BCHE	0.49(0.45-0.53)	0.478525	0.654131	0.53(0.45-0.61)	0.446842	0.939687
BCL2	0.54(0.5-0.59)	0.0319622	0.1033	0.51(0.43-0.59)	0.748844	0.990098
BCL2L1	0.53(0.49-0.57)	0.111234	0.262185	0.53(0.45-0.61)	0.512615	0.945053
BCL2L11	0.54(0.5-0.58)	0.0416676	0.126519	0.53(0.45-0.61)	0.514166	0.945053
BCR	0.51(0.47-0.55)	0.722648	0.833763	0.56(0.48-0.64)	0.140687	0.783477
BDNF	0.52(0.48-0.57)	0.249954	0.444538	0.55(0.47-0.63)	0.219561	0.843493
BECN1	0.53(0.49-0.57)	0.133292	0.295166	0.57(0.49-0.65)	0.0852175	0.701065
BGLAP	0.51(0.47-0.55)	0.688877	0.811404	0.52(0.44-0.6)	0.591394	0.964803
BGN	0.55(0.51-0.6)	0.0082861	0.0333683	0.51(0.43-0.59)	0.802314	0.992739
BIN2	0.53(0.49-0.57)	0.124009	0.280263	0.53(0.45-0.61)	0.418609	0.939687
BLMH	0.57(0.53-0.61)	0.000937337	0.00538646	0.6(0.52-0.67)	0.0183191	0.358768
BLNK	0.52(0.48-0.56)	0.271884	0.467175	0.48(0.4-0.56)	0.692999	0.977639
BLOC1S3	0.54(0.5-0.58)	0.0635961	0.173868	0.54(0.46-0.62)	0.322477	0.909151
BLVRB	0.49(0.45-0.53)	0.638489	0.775255	0.47(0.39-0.55)	0.534553	0.949635
BMP10	0.54(0.5-0.58)	0.0353068	0.111422	0.52(0.44-0.6)	0.654335	0.970494
BMP4	0.52(0.48-0.56)	0.297618	0.494239	0.54(0.46-0.62)	0.328399	0.913476
BMP6	0.52(0.48-0.57)	0.269947	0.466229	0.52(0.44-0.6)	0.650863	0.970494
BMPER	0.52(0.48-0.56)	0.270688	0.466259	0.53(0.45-0.61)	0.455518	0.940547
BNIP3L	0.55(0.51-0.59)	0.00966834	0.0377681	0.52(0.44-0.6)	0.548903	0.952311
BOC	0.51(0.47-0.55)	0.522898	0.688818	0.62(0.54-0.69)	0.00420684	0.196307
BOLA1	0.5(0.46-0.54)	0.832338	0.894056	0.53(0.45-0.61)	0.418609	0.939687
BPIFB1	0.64(0.6-0.68)	<0.0001	<0.0001	0.68(0.61-0.76)	<0.0001	0.00263484
BPIFB2	0.54(0.5-0.58)	0.0598425	0.165779	0.51(0.43-0.59)	0.789312	0.991309
BRAP	0.53(0.5-0.57)	0.101824	0.245308	0.51(0.43-0.59)	0.871868	0.998666
BRK1	0.52(0.48-0.56)	0.446248	0.62982	0.52(0.44-0.6)	0.709056	0.981366
BSG	0.56(0.52-0.61)	0.00192844	0.00985962	0.5(0.42-0.58)	0.984635	0.998666
BST1	0.51(0.47-0.56)	0.50719	0.677336	0.5(0.42-0.58)	0.984635	0.998666
BST2	0.54(0.5-0.58)	0.0570052	0.159614	0.51(0.43-0.59)	0.811635	0.993956
BTC	0.51(0.47-0.55)	0.544452	0.704983	0.56(0.48-0.64)	0.162653	0.803972
BTD	0.53(0.49-0.57)	0.19572	0.38085	0.53(0.45-0.61)	0.459891	0.940547
BTN1A1	0.53(0.49-0.57)	0.101912	0.245308	0.54(0.46-0.62)	0.278692	0.881168
BTN2A1	0.57(0.53-0.61)	0.000823258	0.00478361	0.5(0.42-0.58)	0.936683	0.998666
BTN3A2	0.56(0.51-0.6)	0.00611142	0.026504	0.47(0.39-0.55)	0.43826	0.939687
C19orf12	0.52(0.48-0.56)	0.422776	0.610196	0.48(0.4-0.56)	0.673559	0.970965
C1QA	0.54(0.5-0.58)	0.0479122	0.140332	0.5(0.42-0.58)	0.988476	0.998666
C1QL2	0.51(0.47-0.55)	0.534283	0.696706	0.52(0.44-0.6)	0.583106	0.962684
C1QTNF1	0.57(0.52-0.61)	0.00148365	0.00787503	0.54(0.46-0.62)	0.301739	0.897426
C1QTNF5	0.52(0.47-0.56)	0.458975	0.641275	0.5(0.42-0.58)	0.975035	0.998666
C1QTNF9	0.54(0.5-0.58)	0.0444597	0.13287	0.55(0.47-0.63)	0.18233	0.82109
C1R	0.55(0.51-0.59)	0.00911894	0.0360267	0.5(0.42-0.58)	0.976955	0.998666
C1RL	0.57(0.53-0.61)	0.000780437	0.00458589	0.5(0.42-0.58)	0.938598	0.998666
C1S	0.55(0.51-0.59)	0.00823914	0.0332434	0.52(0.44-0.6)	0.705476	0.980643
C2	0.58(0.54-0.62)	0.000152374	0.00110365	0.56(0.48-0.64)	0.173039	0.813779
C2CD2L	0.53(0.49-0.57)	0.211046	0.399608	0.5(0.42-0.58)	0.988476	0.998666
C2orf69	0.51(0.47-0.55)	0.521824	0.688638	0.5(0.42-0.59)	0.904196	0.998666
C3	0.53(0.49-0.57)	0.0971781	0.236593	0.58(0.5-0.66)	0.0489381	0.564823
C4BPB	0.53(0.49-0.58)	0.123159	0.27962	0.53(0.45-0.61)	0.461354	0.940547
C5	0.53(0.49-0.57)	0.155679	0.329024	0.53(0.45-0.61)	0.432592	0.939687
C7	0.58(0.54-0.62)	<0.0001	0.000426333	0.66(0.59-0.73)	<0.0001	0.0169566
C8B	0.53(0.49-0.57)	0.113619	0.265409	0.5(0.42-0.58)	0.988476	0.998666
C9	0.61(0.57-0.65)	<0.0001	<0.0001	0.6(0.52-0.68)	0.0173897	0.353874
C9orf40	0.51(0.46-0.55)	0.799044	0.879317	0.49(0.41-0.57)	0.752496	0.990098
CA1	0.49(0.45-0.53)	0.671393	0.799945	0.5(0.42-0.58)	0.990397	0.998666
CA11	0.49(0.45-0.53)	0.490707	0.662963	0.5(0.42-0.58)	0.973115	0.998666
CA12	0.52(0.48-0.56)	0.39306	0.584279	0.51(0.43-0.59)	0.798593	0.992739
CA13	0.53(0.49-0.57)	0.211682	0.399905	0.47(0.39-0.55)	0.445405	0.939687
CA14	0.56(0.52-0.6)	0.00623947	0.026726	0.47(0.39-0.56)	0.539315	0.951267
CA2	0.52(0.47-0.56)	0.462736	0.643941	0.52(0.44-0.6)	0.596393	0.966839
CA3	0.52(0.48-0.56)	0.257845	0.451988	0.5(0.42-0.58)	0.971196	0.998666
CA4	0.56(0.52-0.6)	0.00346322	0.0163445	0.56(0.48-0.64)	0.153436	0.799146
CA5A	0.5(0.46-0.54)	0.890464	0.930149	0.53(0.45-0.61)	0.411719	0.939163
CA6	0.6(0.56-0.64)	<0.0001	<0.0001	0.58(0.5-0.66)	0.0578394	0.607931
CA9	0.54(0.5-0.58)	0.0388919	0.120369	0.54(0.46-0.62)	0.277625	0.881168
CACNB3	0.52(0.48-0.56)	0.349238	0.543567	0.46(0.38-0.54)	0.344123	0.921108
CACYBP	0.52(0.48-0.56)	0.325016	0.51794	0.48(0.4-0.56)	0.685905	0.976749
CALB1	0.52(0.48-0.56)	0.323828	0.51749	0.5(0.42-0.58)	0.967357	0.998666
CALCA	0.54(0.51-0.58)	0.0297105	0.0972938	0.55(0.47-0.63)	0.196117	0.831961
CALCB	0.58(0.54-0.62)	<0.0001	0.000736638	0.56(0.49-0.64)	0.1132	0.738919
CALCOCO1	0.53(0.49-0.57)	0.140451	0.307108	0.55(0.47-0.63)	0.253855	0.874236
CALCOCO2	0.52(0.48-0.56)	0.30347	0.499242	0.53(0.45-0.61)	0.454065	0.940547
CAMKK1	0.51(0.47-0.55)	0.669291	0.799164	0.54(0.46-0.62)	0.365399	0.924686
CAMSAP1	0.51(0.47-0.55)	0.525061	0.690156	0.49(0.41-0.57)	0.820982	0.993956
CANT1	0.58(0.53-0.62)	0.000245571	0.00166318	0.56(0.48-0.64)	0.146621	0.791437
CAPG	0.61(0.57-0.65)	<0.0001	<0.0001	0.56(0.48-0.64)	0.150682	0.796256
CAPS	0.55(0.51-0.59)	0.00977342	0.0381072	0.52(0.44-0.6)	0.603087	0.96841
CARHSP1	0.52(0.48-0.56)	0.295555	0.492435	0.53(0.45-0.61)	0.503358	0.944959
CASP10	0.51(0.47-0.55)	0.511924	0.681644	0.51(0.43-0.59)	0.748844	0.990098
CASP2	0.49(0.45-0.53)	0.568606	0.722359	0.53(0.45-0.61)	0.44111	0.939687
CASP3	0.51(0.47-0.55)	0.50522	0.67557	0.52(0.44-0.6)	0.593058	0.965481
CASP4	0.51(0.47-0.55)	0.638246	0.775255	0.56(0.48-0.64)	0.173039	0.813779
CASP7	0.52(0.48-0.56)	0.290701	0.488641	0.51(0.43-0.59)	0.791165	0.991797
CASP8	0.51(0.47-0.55)	0.481528	0.656085	0.58(0.5-0.66)	0.0547335	0.586678
CAT	0.52(0.47-0.56)	0.424882	0.611666	0.51(0.42-0.59)	0.898478	0.998666
CBLIF	0.52(0.48-0.56)	0.286854	0.483733	0.54(0.46-0.62)	0.340453	0.919596
CBLN4	0.54(0.5-0.58)	0.0578572	0.161566	0.51(0.43-0.59)	0.78006	0.991309
CC2D1A	0.52(0.48-0.56)	0.33578	0.529832	0.49(0.41-0.57)	0.839753	0.99776
CCDC50	0.54(0.5-0.58)	0.0730593	0.193649	0.56(0.48-0.64)	0.130597	0.765347
CCDC80	0.61(0.58-0.65)	<0.0001	<0.0001	0.67(0.59-0.74)	<0.0001	0.00953265
CCER2	0.51(0.47-0.55)	0.61494	0.758135	0.48(0.4-0.56)	0.696555	0.97883
CCL11	0.6(0.56-0.64)	<0.0001	<0.0001	0.65(0.58-0.73)	0.000197958	0.0281985
CCL13	0.5(0.45-0.54)	0.82633	0.89164	0.56(0.48-0.64)	0.127561	0.761289
CCL14	0.58(0.54-0.62)	0.00014801	0.00108714	0.51(0.43-0.59)	0.854836	0.998666
CCL15	0.56(0.52-0.6)	0.0018971	0.0097232	0.54(0.46-0.62)	0.335598	0.919596
CCL16	0.53(0.49-0.58)	0.0966098	0.235981	0.5(0.42-0.58)	0.967357	0.998666
CCL17	0.6(0.56-0.65)	<0.0001	<0.0001	0.65(0.58-0.73)	0.000178187	0.0260683
CCL18	0.59(0.55-0.63)	<0.0001	0.000161833	0.55(0.47-0.63)	0.181541	0.82109
CCL19	0.54(0.5-0.58)	0.0691169	0.184843	0.51(0.43-0.59)	0.883257	0.998666
CCL2	0.51(0.47-0.55)	0.695429	0.816253	0.54(0.46-0.62)	0.2755	0.880603
CCL20	0.59(0.55-0.63)	<0.0001	0.000172472	0.61(0.53-0.69)	0.00580302	0.216739
CCL21	0.63(0.59-0.66)	<0.0001	<0.0001	0.54(0.46-0.62)	0.298371	0.894288
CCL22	0.6(0.56-0.64)	<0.0001	<0.0001	0.62(0.54-0.7)	0.00389809	0.186512
CCL23	0.57(0.53-0.61)	0.000582112	0.00355945	0.52(0.44-0.6)	0.625074	0.970494
CCL24	0.54(0.5-0.58)	0.0526462	0.150027	0.56(0.48-0.64)	0.153436	0.799146
CCL25	0.55(0.51-0.6)	0.00738024	0.0303652	0.63(0.55-0.7)	0.00191605	0.122019
CCL26	0.51(0.47-0.55)	0.772361	0.864142	0.52(0.44-0.6)	0.621669	0.970494
CCL27	0.56(0.52-0.6)	0.0034509	0.0163233	0.62(0.54-0.7)	0.00378046	0.182711
CCL28	0.56(0.52-0.6)	0.00296371	0.0144446	0.56(0.48-0.64)	0.161929	0.803972
CCL3	0.58(0.54-0.63)	<0.0001	0.000325224	0.54(0.47-0.62)	0.270235	0.875643
CCL4	0.55(0.51-0.59)	0.0131015	0.0492428	0.55(0.47-0.63)	0.180756	0.82109
CCL5	0.53(0.49-0.58)	0.102003	0.245308	0.55(0.47-0.64)	0.179192	0.81923
CCL7	0.64(0.6-0.67)	<0.0001	<0.0001	0.5(0.42-0.58)	0.984635	0.998666
CCL8	0.53(0.49-0.57)	0.118949	0.273871	0.56(0.48-0.64)	0.174562	0.814574
CCN1	0.52(0.48-0.57)	0.239844	0.432798	0.64(0.57-0.72)	0.000432524	0.0477807
CCN2	0.52(0.48-0.56)	0.370329	0.561822	0.57(0.49-0.65)	0.103673	0.725042
CCN3	0.58(0.54-0.62)	<0.0001	0.000630395	0.5(0.42-0.58)	0.996159	0.998927
CCN4	0.54(0.5-0.58)	0.0368928	0.115518	0.54(0.46-0.62)	0.316626	0.906823
CCN5	0.58(0.54-0.62)	0.00020975	0.00145846	0.51(0.43-0.59)	0.858616	0.998666
CCS	0.51(0.47-0.55)	0.634442	0.773493	0.51(0.43-0.59)	0.800453	0.992739
CCT5	0.49(0.45-0.53)	0.727175	0.836211	0.54(0.46-0.62)	0.282987	0.88595
CD101	0.56(0.51-0.6)	0.00727988	0.0301306	0.58(0.5-0.65)	0.0641443	0.63583
CD109	0.49(0.45-0.54)	0.803821	0.879733	0.52(0.44-0.6)	0.643944	0.970494
CD14	0.62(0.58-0.65)	<0.0001	<0.0001	0.59(0.51-0.67)	0.0226275	0.393835
CD160	0.49(0.45-0.54)	0.765151	0.860887	0.55(0.47-0.63)	0.207165	0.838105
CD163	0.53(0.49-0.57)	0.189737	0.373027	0.54(0.46-0.62)	0.298371	0.894288
CD164	0.5(0.46-0.54)	0.823622	0.890656	0.51(0.43-0.59)	0.892765	0.998666
CD177	0.49(0.45-0.54)	0.786941	0.872242	0.51(0.43-0.59)	0.852948	0.998666
CD1C	0.5(0.46-0.55)	0.849554	0.904563	0.52(0.44-0.6)	0.594724	0.96558
CD200	0.53(0.48-0.57)	0.214009	0.400098	0.5(0.42-0.58)	0.932855	0.998666
CD200R1	0.48(0.44-0.52)	0.356052	0.548542	0.58(0.5-0.66)	0.0470354	0.55469
CD207	0.53(0.49-0.57)	0.123456	0.27962	0.6(0.52-0.68)	0.0165019	0.35
CD22	0.53(0.49-0.57)	0.115091	0.268246	0.52(0.44-0.61)	0.540907	0.951267
CD226	0.5(0.46-0.55)	0.836204	0.897285	0.48(0.4-0.56)	0.576515	0.960208
CD244	0.57(0.53-0.61)	0.000989216	0.00563799	0.56(0.48-0.64)	0.121077	0.751593
CD248	0.54(0.5-0.59)	0.0375239	0.117178	0.47(0.39-0.55)	0.477618	0.94341
CD27	0.62(0.58-0.66)	<0.0001	<0.0001	0.58(0.5-0.66)	0.0544307	0.586678
CD274	0.58(0.54-0.62)	0.000249541	0.00167917	0.5(0.42-0.58)	0.978875	0.998666
CD276	0.53(0.49-0.57)	0.179551	0.360484	0.58(0.5-0.66)	0.0473033	0.555429
CD28	0.51(0.47-0.55)	0.598132	0.748159	0.53(0.45-0.61)	0.476127	0.94233
CD2AP	0.51(0.47-0.55)	0.546165	0.705887	0.52(0.44-0.6)	0.649131	0.970494
CD300A	0.53(0.49-0.57)	0.10188	0.245308	0.54(0.46-0.62)	0.3809	0.935486
CD300C	0.54(0.5-0.58)	0.0339675	0.108123	0.56(0.48-0.64)	0.167786	0.805877
CD300E	0.55(0.51-0.59)	0.00855411	0.0342493	0.52(0.44-0.6)	0.67884	0.973393
CD300LF	0.59(0.55-0.64)	<0.0001	<0.0001	0.48(0.4-0.56)	0.576515	0.960208
CD300LG	0.51(0.47-0.56)	0.520214	0.687684	0.52(0.44-0.6)	0.709056	0.981366
CD302	0.63(0.59-0.67)	<0.0001	<0.0001	0.56(0.48-0.64)	0.165571	0.805177
CD33	0.49(0.45-0.53)	0.587208	0.738791	0.5(0.42-0.58)	0.909919	0.998666
CD34	0.54(0.5-0.58)	0.0408309	0.125321	0.56(0.48-0.64)	0.161929	0.803972
CD36	0.52(0.48-0.56)	0.429723	0.61566	0.52(0.44-0.6)	0.643944	0.970494
CD38	0.52(0.48-0.56)	0.360745	0.553228	0.51(0.43-0.59)	0.849174	0.998666
CD4	0.55(0.51-0.59)	0.00959716	0.0375604	0.59(0.52-0.67)	0.020309	0.368902
CD40	0.54(0.5-0.58)	0.0474629	0.139644	0.53(0.45-0.61)	0.476127	0.94233
CD40LG	0.5(0.46-0.54)	0.921319	0.952837	0.51(0.43-0.59)	0.741556	0.988681
CD46	0.56(0.52-0.6)	0.00373136	0.0173155	0.48(0.4-0.56)	0.631908	0.970494
CD48	0.51(0.47-0.55)	0.537989	0.699839	0.5(0.42-0.58)	0.963519	0.998666
CD5	0.55(0.51-0.59)	0.00992872	0.0386405	0.54(0.45-0.62)	0.3888	0.939163
CD55	0.53(0.48-0.57)	0.17187	0.35296	0.5(0.42-0.58)	0.976955	0.998666
CD58	0.53(0.49-0.57)	0.126642	0.283617	0.54(0.46-0.62)	0.320128	0.908675
CD59	0.56(0.52-0.6)	0.00218386	0.0110155	0.53(0.45-0.61)	0.48964	0.944959
CD5L	0.54(0.5-0.59)	0.0304761	0.0993332	0.59(0.51-0.67)	0.0245525	0.40643
CD6	0.51(0.47-0.55)	0.69874	0.819321	0.52(0.44-0.6)	0.57816	0.961764
CD63	0.52(0.48-0.56)	0.33975	0.533088	0.53(0.45-0.61)	0.43826	0.939687
CD69	0.5(0.46-0.54)	0.943087	0.968149	0.49(0.41-0.57)	0.871868	0.998666
CD7	0.52(0.48-0.56)	0.362706	0.553615	0.52(0.44-0.6)	0.645671	0.970494
CD70	0.55(0.5-0.59)	0.0251579	0.0856412	0.53(0.45-0.61)	0.528237	0.948688
CD72	0.51(0.47-0.56)	0.51483	0.683599	0.53(0.45-0.61)	0.449723	0.940547
CD74	0.58(0.55-0.62)	<0.0001	0.000370559	0.56(0.48-0.64)	0.122819	0.752911
CD79B	0.54(0.5-0.58)	0.0683865	0.183596	0.52(0.43-0.6)	0.705476	0.980643
CD80	0.61(0.58-0.65)	<0.0001	<0.0001	0.59(0.51-0.67)	0.0251727	0.412908
CD83	0.65(0.62-0.69)	<0.0001	<0.0001	0.57(0.49-0.65)	0.0856551	0.701065
CD84	0.51(0.47-0.55)	0.681639	0.804765	0.56(0.48-0.64)	0.163379	0.803972
CD86	0.52(0.48-0.56)	0.309871	0.503813	0.53(0.45-0.61)	0.442539	0.939687
CD8A	0.52(0.48-0.56)	0.435713	0.620407	0.55(0.47-0.63)	0.221374	0.846255
CD93	0.54(0.5-0.58)	0.0491771	0.143273	0.53(0.45-0.61)	0.470187	0.940547
CD99	0.52(0.48-0.56)	0.379733	0.571169	0.49(0.41-0.57)	0.763486	0.991309
CD99L2	0.57(0.53-0.61)	0.0008785	0.00507632	0.51(0.43-0.59)	0.787459	0.991309
CDA	0.54(0.5-0.59)	0.0307699	0.100134	0.52(0.43-0.6)	0.705476	0.980643
CDC26	0.52(0.48-0.56)	0.297621	0.494239	0.49(0.41-0.57)	0.813502	0.993956
CDC27	0.5(0.46-0.54)	0.962921	0.980254	0.56(0.48-0.63)	0.175328	0.814635
CDC37	0.51(0.47-0.55)	0.568199	0.722281	0.54(0.46-0.62)	0.373099	0.931974
CDC42BPB	0.52(0.48-0.56)	0.353057	0.546153	0.52(0.44-0.6)	0.594724	0.96558
CDCP1	0.66(0.63-0.70)	<0.0001	<0.0001	0.66(0.58-0.73)	0.000107387	0.0191252
CDH1	0.53(0.49-0.57)	0.187656	0.370562	0.6(0.52-0.68)	0.0123797	0.314606
CDH15	0.5(0.46-0.54)	0.861676	0.909644	0.51(0.43-0.59)	0.728859	0.985343
CDH17	0.49(0.45-0.53)	0.605913	0.750781	0.55(0.47-0.63)	0.181541	0.82109
CDH2	0.56(0.52-0.6)	0.00326972	0.0156796	0.58(0.5-0.66)	0.0412162	0.53502
CDH3	0.54(0.49-0.58)	0.082062	0.210297	0.48(0.4-0.56)	0.61997	0.970494
CDH5	0.53(0.49-0.57)	0.158382	0.333385	0.5(0.42-0.58)	0.92329	0.998666
CDH6	0.51(0.47-0.56)	0.518923	0.686413	0.57(0.49-0.65)	0.0878703	0.701065
CDHR2	0.52(0.48-0.56)	0.253957	0.448564	0.56(0.48-0.64)	0.13121	0.765347
CDHR5	0.49(0.45-0.54)	0.769172	0.862168	0.54(0.46-0.62)	0.35154	0.922389
CDKN1A	0.52(0.48-0.56)	0.38884	0.580201	0.52(0.44-0.6)	0.668294	0.970965
CDKN2D	0.53(0.49-0.57)	0.126853	0.283617	0.52(0.44-0.6)	0.576515	0.960208
CDNF	0.51(0.46-0.55)	0.690006	0.812276	0.57(0.49-0.65)	0.0822047	0.701065
CDON	0.54(0.5-0.58)	0.0460177	0.13616	0.48(0.4-0.56)	0.6613	0.970965
CDSN	0.52(0.48-0.56)	0.251947	0.446631	0.53(0.45-0.61)	0.500292	0.944959
CEACAM1	0.5(0.45-0.54)	0.841666	0.900564	0.58(0.5-0.66)	0.048388	0.560865
CEACAM16	0.53(0.49-0.57)	0.160079	0.33628	0.6(0.53-0.68)	0.0106465	0.303313
CEACAM19	0.54(0.5-0.58)	0.0677381	0.18209	0.57(0.49-0.65)	0.0996487	0.720158
CEACAM21	0.54(0.5-0.58)	0.0516452	0.148596	0.52(0.44-0.6)	0.621669	0.970494
CEACAM5	0.72(0.68-0.76)	<0.0001	<0.0001	0.70(0.63-0.77)	<0.0001	0.000538911
CEACAM6	0.70(0.66-0.74)	<0.0001	<0.0001	0.62(0.54-0.7)	0.00352751	0.179835
CEACAM8	0.6(0.56-0.64)	<0.0001	<0.0001	0.5(0.41-0.58)	0.909919	0.998666
CEBPB	0.5(0.46-0.54)	0.988431	0.99415	0.47(0.39-0.55)	0.48662	0.944959
CELA2A	0.55(0.51-0.59)	0.0267278	0.0889221	0.55(0.47-0.63)	0.183913	0.823426
CELA3A	0.5(0.46-0.54)	0.905429	0.941069	0.6(0.52-0.68)	0.0136086	0.321675
CELSR2	0.52(0.48-0.57)	0.266054	0.462097	0.49(0.41-0.57)	0.783757	0.991309
CEND1	0.5(0.46-0.54)	0.978556	0.989466	0.53(0.45-0.61)	0.417226	0.939687
CENPF	0.51(0.47-0.55)	0.675518	0.801554	0.51(0.43-0.59)	0.78006	0.991309
CEP170	0.5(0.46-0.54)	0.938393	0.964029	0.49(0.41-0.57)	0.785607	0.991309
CEP20	0.52(0.48-0.56)	0.362407	0.553615	0.48(0.4-0.56)	0.631908	0.970494
CEP43	0.53(0.49-0.57)	0.178498	0.359755	0.49(0.41-0.57)	0.76716	0.991309
CES1	0.53(0.49-0.57)	0.0988605	0.239616	0.49(0.41-0.57)	0.739738	0.988681
CES2	0.51(0.47-0.55)	0.642588	0.779325	0.55(0.47-0.63)	0.19363	0.831181
CES3	0.52(0.47-0.56)	0.455961	0.638627	0.6(0.52-0.68)	0.0161794	0.348921
CETN2	0.53(0.49-0.57)	0.14684	0.315793	0.49(0.41-0.57)	0.868078	0.998666
CETN3	0.52(0.48-0.56)	0.231563	0.423817	0.53(0.45-0.61)	0.532971	0.949628
CFB	0.59(0.55-0.63)	<0.0001	0.000141774	0.56(0.48-0.64)	0.169274	0.809435
CFC1	0.54(0.5-0.58)	0.0460163	0.13616	0.55(0.47-0.63)	0.254858	0.874236
CFD	0.56(0.52-0.6)	0.00383918	0.0176789	0.5(0.42-0.58)	0.925202	0.998666
CFHR2	0.53(0.49-0.57)	0.194543	0.379979	0.53(0.45-0.61)	0.49419	0.944959
CFHR4	0.49(0.45-0.53)	0.514034	0.683413	0.54(0.46-0.62)	0.308551	0.900856
CFHR5	0.59(0.55-0.63)	<0.0001	<0.0001	0.56(0.48-0.64)	0.159773	0.803972
CFI	0.59(0.55-0.63)	<0.0001	0.000144689	0.52(0.44-0.6)	0.6474	0.970494
CFP	0.55(0.51-0.59)	0.0143161	0.0531379	0.53(0.45-0.61)	0.491155	0.944959
CGREF1	0.53(0.49-0.57)	0.186137	0.368739	0.57(0.49-0.65)	0.0991545	0.719468
CHAC2	0.49(0.45-0.53)	0.651247	0.783902	0.5(0.42-0.58)	0.984635	0.998666
CHAD	0.49(0.44-0.53)	0.471132	0.649467	0.5(0.42-0.58)	0.990397	0.998666
CHCHD10	0.59(0.55-0.63)	<0.0001	0.00011513	0.58(0.5-0.66)	0.0434163	0.54401
CHCHD6	0.56(0.52-0.6)	0.00273915	0.0133814	0.57(0.49-0.65)	0.0834851	0.701065
CHGA	0.59(0.55-0.63)	<0.0001	<0.0001	0.58(0.5-0.66)	0.0467687	0.55469
CHGB	0.57(0.53-0.61)	0.000692138	0.00411339	0.56(0.48-0.64)	0.167786	0.805877
CHI3L1	0.6(0.56-0.64)	<0.0001	<0.0001	0.63(0.55-0.71)	0.00140112	0.108346
CHIT1	0.62(0.58-0.66)	<0.0001	<0.0001	0.64(0.56-0.71)	0.000917141	0.0841438
CHL1	0.51(0.47-0.56)	0.476413	0.652527	0.52(0.44-0.6)	0.547299	0.952311
CHMP1A	0.53(0.49-0.56)	0.218677	0.406311	0.48(0.4-0.56)	0.668294	0.970965
CHMP6	0.54(0.5-0.58)	0.0556803	0.156535	0.51(0.43-0.6)	0.719834	0.983897
CHRDL1	0.6(0.56-0.64)	<0.0001	<0.0001	0.6(0.53-0.68)	0.0105002	0.302327
CHRDL2	0.5(0.46-0.54)	0.94357	0.968169	0.55(0.47-0.63)	0.183913	0.823426
CIAPIN1	0.49(0.45-0.53)	0.652983	0.784633	0.47(0.39-0.55)	0.517276	0.945312
CILP	0.54(0.5-0.59)	0.0311753	0.101296	0.62(0.54-0.69)	0.00408077	0.19208
CIRBP	0.52(0.48-0.55)	0.464376	0.64478	0.5(0.42-0.58)	0.944345	0.998666
CKAP4	0.6(0.56-0.64)	<0.0001	<0.0001	0.54(0.46-0.62)	0.324838	0.910588
CKB	0.6(0.56-0.64)	<0.0001	<0.0001	0.59(0.51-0.67)	0.0230597	0.397523
CKMT1ACKMT1B	0.51(0.47-0.55)	0.588066	0.739425	0.56(0.48-0.64)	0.125173	0.758746
CLC	0.54(0.5-0.58)	0.0293264	0.0963384	0.55(0.47-0.63)	0.226878	0.851068
CLEC10A	0.58(0.54-0.62)	0.000151468	0.00110092	0.56(0.48-0.63)	0.174562	0.814574
CLEC11A	0.53(0.49-0.57)	0.09709	0.236593	0.53(0.45-0.61)	0.451168	0.940547
CLEC14A	0.56(0.52-0.6)	0.00271428	0.0133223	0.57(0.49-0.65)	0.0784587	0.684995
CLEC1A	0.54(0.5-0.58)	0.0668963	0.180993	0.51(0.43-0.59)	0.718034	0.983897
CLEC1B	0.51(0.47-0.55)	0.612515	0.756487	0.53(0.45-0.61)	0.406255	0.939163
CLEC4A	0.53(0.49-0.57)	0.0963103	0.23584	0.52(0.44-0.6)	0.548903	0.952311
CLEC4C	0.51(0.47-0.56)	0.483574	0.657157	0.53(0.45-0.61)	0.468708	0.940547
CLEC4D	0.61(0.57-0.65)	<0.0001	<0.0001	0.53(0.45-0.61)	0.398142	0.939163
CLEC4G	0.54(0.5-0.59)	0.0294663	0.0966457	0.5(0.42-0.58)	0.992317	0.998666
CLEC4M	0.51(0.47-0.55)	0.557427	0.714798	0.52(0.44-0.6)	0.692999	0.977639
CLEC5A	0.65(0.61-0.69)	<0.0001	<0.0001	0.55(0.47-0.63)	0.243975	0.867805
CLEC6A	0.59(0.55-0.63)	<0.0001	0.000116977	0.47(0.39-0.55)	0.436839	0.939687
CLEC7A	0.57(0.52-0.61)	0.00127664	0.00702656	0.55(0.47-0.63)	0.210654	0.840906
CLGN	0.55(0.51-0.59)	0.0184405	0.0656432	0.5(0.42-0.58)	0.934769	0.998666
CLIP2	0.52(0.48-0.56)	0.27102	0.466259	0.48(0.4-0.56)	0.628487	0.970494
CLMP	0.55(0.51-0.6)	0.00792139	0.0322106	0.53(0.45-0.61)	0.42417	0.939687
CLPP	0.52(0.48-0.56)	0.367065	0.558495	0.54(0.46-0.62)	0.327209	0.913452
CLPS	0.52(0.48-0.56)	0.378276	0.569736	0.5(0.42-0.58)	0.967357	0.998666
CLSTN2	0.51(0.47-0.55)	0.693091	0.81407	0.62(0.55-0.7)	0.00247883	0.141241
CLSTN3	0.49(0.45-0.54)	0.799226	0.879317	0.54(0.46-0.62)	0.279761	0.882271
CLTA	0.5(0.46-0.54)	0.830185	0.893516	0.57(0.49-0.65)	0.0892215	0.701065
CLU	0.49(0.45-0.53)	0.779316	0.868125	0.52(0.44-0.6)	0.621669	0.970494
CLUL1	0.53(0.49-0.57)	0.171911	0.35296	0.58(0.5-0.66)	0.0497731	0.567204
CMC1	0.52(0.48-0.56)	0.30456	0.500297	0.51(0.43-0.59)	0.841636	0.99776
CMIP	0.53(0.49-0.57)	0.111411	0.262307	0.5(0.42-0.58)	0.982715	0.998666
CNDP1	0.59(0.55-0.63)	<0.0001	0.000219753	0.61(0.53-0.69)	0.0082136	0.269456
CNP	0.51(0.47-0.56)	0.471377	0.649467	0.5(0.42-0.58)	0.965438	0.998666
CNPY4	0.51(0.47-0.55)	0.481377	0.656085	0.5(0.42-0.58)	0.973115	0.998666
CNST	0.5(0.46-0.54)	0.993965	0.996833	0.49(0.41-0.57)	0.881357	0.998666
CNTN1	0.58(0.54-0.62)	<0.0001	0.000396728	0.51(0.43-0.59)	0.802314	0.992739
CNTN2	0.5(0.46-0.54)	0.897901	0.935108	0.6(0.52-0.68)	0.0113276	0.308122
CNTN3	0.56(0.52-0.6)	0.00158494	0.00834893	0.57(0.49-0.65)	0.0929066	0.705926
CNTN4	0.52(0.48-0.57)	0.2241	0.414059	0.54(0.46-0.62)	0.379593	0.935247
CNTN5	0.52(0.47-0.56)	0.431941	0.61683	0.52(0.44-0.6)	0.675317	0.972723
CNTNAP2	0.49(0.45-0.53)	0.59355	0.744078	0.59(0.51-0.67)	0.0239456	0.40643
COCH	0.54(0.5-0.58)	0.0385048	0.119882	0.49(0.41-0.57)	0.802314	0.992739
COL15A1	0.55(0.5-0.59)	0.0244785	0.0837085	0.51(0.43-0.6)	0.718034	0.983897
COL18A1	0.62(0.58-0.66)	<0.0001	<0.0001	0.58(0.5-0.66)	0.0575224	0.606956
COL1A1	0.51(0.47-0.55)	0.523624	0.688818	0.51(0.43-0.59)	0.761651	0.991309
COL24A1	0.59(0.55-0.63)	<0.0001	<0.0001	0.63(0.55-0.71)	0.00156084	0.110636
COL28A1	0.51(0.47-0.55)	0.739152	0.842092	0.53(0.45-0.61)	0.523525	0.945875
COL2A1	0.54(0.49-0.58)	0.0767111	0.200275	0.5(0.42-0.58)	0.980795	0.998666
COL3A1	0.49(0.46-0.53)	0.801873	0.879733	0.57(0.49-0.65)	0.104699	0.725655
COL4A1	0.56(0.52-0.6)	0.0047419	0.0212508	0.62(0.54-0.7)	0.00274788	0.145826
COL5A1	0.54(0.5-0.58)	0.0377778	0.117794	0.52(0.44-0.6)	0.6613	0.970965
COL6A3	0.58(0.54-0.63)	<0.0001	0.00030156	0.52(0.44-0.6)	0.625074	0.970494
COL9A1	0.51(0.47-0.55)	0.674803	0.801554	0.59(0.51-0.67)	0.0300878	0.451151
COLEC12	0.6(0.56-0.64)	<0.0001	<0.0001	0.55(0.47-0.63)	0.205437	0.835228
COMMD1	0.52(0.48-0.56)	0.336423	0.530444	0.52(0.44-0.6)	0.649131	0.970494
COMMD9	0.51(0.47-0.55)	0.528564	0.691276	0.56(0.48-0.64)	0.164107	0.805177
COMP	0.53(0.49-0.58)	0.0909405	0.227188	0.54(0.46-0.62)	0.313148	0.905004
COMT	0.53(0.49-0.57)	0.217078	0.404669	0.52(0.44-0.6)	0.664793	0.970965
COQ7	0.55(0.51-0.59)	0.0236576	0.0815907	0.49(0.41-0.57)	0.791165	0.991797
CORO1A	0.52(0.47-0.56)	0.464575	0.64478	0.51(0.43-0.59)	0.772681	0.991309
COX5B	0.51(0.47-0.54)	0.806943	0.881762	0.52(0.44-0.6)	0.67884	0.973393
CPA1	0.54(0.49-0.58)	0.0876318	0.220773	0.54(0.46-0.62)	0.339235	0.919596
CPA2	0.52(0.47-0.56)	0.456162	0.638627	0.53(0.45-0.61)	0.495712	0.944959
CPA4	0.54(0.5-0.58)	0.0479954	0.140332	0.53(0.45-0.61)	0.425567	0.939687
CPB1	0.51(0.47-0.56)	0.521862	0.688638	0.54(0.46-0.62)	0.286238	0.88925
CPB2	0.51(0.47-0.55)	0.649466	0.78277	0.51(0.43-0.59)	0.770839	0.991309
CPE	0.51(0.47-0.55)	0.724374	0.834831	0.57(0.49-0.65)	0.106775	0.729767
CPM	0.55(0.51-0.59)	0.0219582	0.0767251	0.52(0.44-0.6)	0.698336	0.979045
CPPED1	0.52(0.48-0.56)	0.254506	0.448788	0.52(0.43-0.6)	0.705476	0.980643
CPQ	0.53(0.49-0.57)	0.168011	0.348034	0.56(0.49-0.64)	0.111566	0.738255
CPVL	0.52(0.48-0.56)	0.23762	0.430152	0.53(0.45-0.61)	0.53139	0.948999
CPXM1	0.54(0.5-0.58)	0.0694308	0.185445	0.55(0.47-0.63)	0.232479	0.856062
CPXM2	0.56(0.51-0.6)	0.00688624	0.0288448	0.56(0.48-0.64)	0.127561	0.761289
CR1	0.5(0.46-0.54)	0.877457	0.919946	0.56(0.48-0.64)	0.157639	0.803972
CR2	0.55(0.51-0.59)	0.0166276	0.0602173	0.52(0.44-0.6)	0.556956	0.955248
CRACR2A	0.51(0.47-0.54)	0.802923	0.879733	0.48(0.4-0.56)	0.544098	0.952311
CRADD	0.52(0.48-0.56)	0.228573	0.419721	0.51(0.43-0.59)	0.732479	0.987033
CREG1	0.56(0.52-0.6)	0.00248847	0.0123008	0.52(0.44-0.6)	0.593058	0.965481
CRELD1	0.58(0.54-0.62)	0.000246632	0.00166496	0.52(0.44-0.6)	0.586415	0.963358
CRELD2	0.51(0.47-0.55)	0.649931	0.78277	0.55(0.47-0.63)	0.18233	0.82109
CRH	0.54(0.5-0.59)	0.0326129	0.104824	0.5(0.42-0.58)	0.930941	0.998666
CRHBP	0.58(0.54-0.62)	0.00014131	0.00104901	0.51(0.43-0.59)	0.761651	0.991309
CRIM1	0.56(0.52-0.6)	0.00621738	0.0267014	0.48(0.4-0.56)	0.664793	0.970965
CRIP2	0.58(0.54-0.62)	<0.0001	0.000637481	0.56(0.48-0.64)	0.117087	0.738919
CRISP2	0.52(0.48-0.56)	0.266714	0.462097	0.5(0.42-0.58)	0.978875	0.998666
CRISP3	0.5(0.46-0.54)	0.99749	0.998448	0.53(0.45-0.61)	0.512615	0.945053
CRKL	0.52(0.48-0.56)	0.258967	0.453192	0.47(0.39-0.55)	0.48964	0.944959
CRLF1	0.53(0.48-0.57)	0.196485	0.380918	0.62(0.54-0.69)	0.00392801	0.186512
CRNN	0.53(0.49-0.57)	0.188188	0.37069	0.5(0.42-0.58)	0.942429	0.998666
CRTAC1	0.57(0.52-0.61)	0.00149457	0.00791286	0.52(0.43-0.6)	0.712643	0.982061
CRTAM	0.51(0.47-0.56)	0.496073	0.667618	0.52(0.44-0.6)	0.656073	0.970494
CRYBB1	0.5(0.46-0.54)	0.979509	0.989949	0.55(0.47-0.63)	0.225033	0.849368
CRYBB2	0.54(0.49-0.58)	0.0609272	0.167892	0.57(0.49-0.65)	0.0710062	0.658145
CRYGD	0.5(0.46-0.54)	0.861456	0.909644	0.5(0.42-0.58)	0.948177	0.998666
CRYM	0.52(0.48-0.56)	0.320746	0.515051	0.55(0.47-0.63)	0.208033	0.839886
CRYZL1	0.53(0.49-0.57)	0.18273	0.364761	0.49(0.41-0.57)	0.898478	0.998666
CSDE1	0.53(0.49-0.57)	0.141904	0.308196	0.53(0.45-0.61)	0.480608	0.944295
CSF1	0.58(0.54-0.62)	<0.0001	0.000415522	0.5(0.42-0.58)	0.976955	0.998666
CSF1R	0.54(0.5-0.59)	0.029235	0.0961895	0.5(0.42-0.58)	0.994238	0.998666
CSF2	0.5(0.46-0.54)	0.988046	0.99415	0.54(0.46-0.62)	0.334391	0.918811
CSF2RA	0.57(0.52-0.61)	0.00146222	0.00778109	0.56(0.48-0.64)	0.149318	0.79397
CSF2RB	0.52(0.48-0.55)	0.428009	0.614633	0.55(0.47-0.63)	0.187917	0.826316
CSF3	0.52(0.48-0.56)	0.40742	0.595988	0.62(0.55-0.7)	0.00232548	0.137923
CSF3R	0.53(0.49-0.57)	0.102113	0.245308	0.52(0.44-0.6)	0.568326	0.956576
CSNK2A1	0.5(0.46-0.54)	0.878491	0.919946	0.52(0.44-0.6)	0.591394	0.964803
CSPG4	0.57(0.53-0.62)	0.000265357	0.00177985	0.52(0.44-0.61)	0.540907	0.951267
CSRP3	0.51(0.47-0.56)	0.539244	0.700849	0.53(0.45-0.61)	0.511066	0.945053
CST3	0.61(0.57-0.65)	<0.0001	<0.0001	0.55(0.47-0.63)	0.247894	0.870765
CST5	0.53(0.48-0.57)	0.195713	0.38085	0.51(0.43-0.59)	0.791165	0.991797
CST6	0.52(0.48-0.56)	0.266309	0.462097	0.5(0.42-0.58)	0.994238	0.998666
CST7	0.6(0.57-0.64)	<0.0001	<0.0001	0.52(0.44-0.6)	0.668294	0.970965
CSTB	0.63(0.59-0.67)	<0.0001	<0.0001	0.55(0.47-0.63)	0.218658	0.842416
CTBS	0.53(0.49-0.57)	0.141505	0.308196	0.6(0.52-0.68)	0.0128938	0.315148
CTF1	0.53(0.49-0.56)	0.204665	0.39276	0.53(0.45-0.61)	0.410349	0.939163
CTHRC1	0.55(0.51-0.59)	0.0153742	0.0561656	0.6(0.52-0.68)	0.015758	0.348921
CTRB1	0.52(0.48-0.56)	0.38047	0.57173	0.52(0.44-0.6)	0.58476	0.962684
CTRC	0.51(0.47-0.55)	0.622706	0.764546	0.6(0.52-0.68)	0.0165019	0.35
CTRL	0.52(0.47-0.56)	0.438866	0.62362	0.55(0.47-0.63)	0.259915	0.875643
CTSB	0.54(0.5-0.58)	0.0518312	0.148721	0.52(0.44-0.6)	0.707266	0.980643
CTSC	0.52(0.48-0.56)	0.399765	0.58726	0.66(0.58-0.73)	0.000119678	0.0194623
CTSD	0.6(0.56-0.64)	<0.0001	<0.0001	0.56(0.48-0.64)	0.151367	0.796256
CTSE	0.51(0.46-0.55)	0.715235	0.8298	0.53(0.45-0.61)	0.48964	0.944959
CTSF	0.54(0.5-0.57)	0.0852099	0.215722	0.53(0.45-0.61)	0.415845	0.939687
CTSH	0.56(0.52-0.6)	0.00357891	0.0168524	0.51(0.43-0.59)	0.750669	0.990098
CTSL	0.57(0.53-0.61)	0.000569785	0.00350611	0.54(0.46-0.62)	0.376987	0.934784
CTSO	0.57(0.54-0.61)	0.000309514	0.00205354	0.57(0.49-0.65)	0.104699	0.725655
CTSV	0.53(0.49-0.58)	0.10009	0.241932	0.51(0.43-0.59)	0.798593	0.992739
CTSZ	0.57(0.53-0.62)	0.000436667	0.00276027	0.52(0.43-0.6)	0.712643	0.982061
CWC15	0.54(0.5-0.58)	0.0540987	0.153537	0.48(0.4-0.56)	0.611503	0.970494
CX3CL1	0.5(0.46-0.55)	0.854508	0.906665	0.52(0.44-0.6)	0.628487	0.970494
CXADR	0.54(0.5-0.58)	0.0406647	0.125298	0.56(0.48-0.64)	0.167045	0.805177
CXCL1	0.54(0.5-0.58)	0.0763369	0.199798	0.54(0.46-0.62)	0.369237	0.92703
CXCL10	0.53(0.49-0.57)	0.116909	0.270669	0.5(0.42-0.58)	0.965438	0.998666
CXCL11	0.5(0.46-0.54)	0.993367	0.996711	0.49(0.41-0.57)	0.869973	0.998666
CXCL13	0.6(0.56-0.64)	<0.0001	<0.0001	0.61(0.53-0.68)	0.00952511	0.288042
CXCL14	0.57(0.53-0.6)	0.00116494	0.00651491	0.53(0.45-0.61)	0.497236	0.944959
CXCL16	0.59(0.55-0.63)	<0.0001	0.000197857	0.53(0.45-0.61)	0.394122	0.939163
CXCL17	0.76(0.73-0.80)	<0.0001	<0.0001	0.70(0.62-0.77)	<0.0001	0.000779754
CXCL3	0.52(0.48-0.56)	0.376548	0.568277	0.54(0.46-0.62)	0.330787	0.91448
CXCL5	0.51(0.46-0.55)	0.770549	0.863247	0.51(0.43-0.59)	0.841636	0.99776
CXCL6	0.56(0.52-0.6)	0.00298247	0.0145022	0.58(0.5-0.65)	0.0644913	0.63583
CXCL8	0.56(0.52-0.6)	0.00215296	0.0109007	0.53(0.45-0.61)	0.512615	0.945053
CXCL9	0.61(0.57-0.65)	<0.0001	<0.0001	0.6(0.52-0.68)	0.0148451	0.340493
CYB5R2	0.54(0.5-0.58)	0.0351684	0.111322	0.54(0.46-0.62)	0.273386	0.877721
CYTL1	0.57(0.53-0.62)	0.000311082	0.00205354	0.56(0.48-0.64)	0.168529	0.807297
DAAM1	0.48(0.44-0.52)	0.349436	0.543567	0.58(0.5-0.66)	0.0631126	0.631476
DAB2	0.52(0.48-0.56)	0.39761	0.586589	0.52(0.44-0.6)	0.696555	0.97883
DAG1	0.51(0.47-0.55)	0.647153	0.782276	0.51(0.43-0.59)	0.815371	0.993956
DAPP1	0.52(0.48-0.56)	0.244558	0.439026	0.5(0.42-0.58)	0.957764	0.998666
DARS1	0.53(0.49-0.57)	0.0918523	0.228422	0.53(0.45-0.61)	0.413092	0.939687
DBH	0.53(0.49-0.57)	0.182994	0.364799	0.53(0.45-0.61)	0.470187	0.940547
DBI	0.53(0.49-0.56)	0.212806	0.399905	0.48(0.4-0.56)	0.645671	0.970494
DBN1	0.52(0.48-0.56)	0.233377	0.425193	0.5(0.42-0.58)	0.957764	0.998666
DBNL	0.52(0.48-0.56)	0.32093	0.515051	0.5(0.42-0.58)	0.969276	0.998666
DCBLD2	0.58(0.54-0.62)	<0.0001	0.000460447	0.5(0.42-0.58)	0.957764	0.998666
DCN	0.52(0.48-0.56)	0.324042	0.51749	0.54(0.46-0.62)	0.29614	0.894288
DCTD	0.53(0.49-0.57)	0.186105	0.368739	0.5(0.42-0.58)	0.927115	0.998666
DCTN1	0.52(0.48-0.56)	0.253813	0.448564	0.51(0.43-0.59)	0.860507	0.998666
DCTN2	0.53(0.49-0.57)	0.113619	0.265409	0.55(0.47-0.63)	0.26504	0.875643
DCTPP1	0.51(0.47-0.55)	0.635754	0.774449	0.51(0.43-0.59)	0.800453	0.992739
DCXR	0.56(0.52-0.6)	0.00677782	0.0284477	0.54(0.46-0.62)	0.373099	0.931974
DDAH1	0.54(0.5-0.58)	0.0623547	0.170922	0.5(0.42-0.58)	0.938598	0.998666
DDC	0.56(0.51-0.6)	0.00720183	0.0298668	0.54(0.46-0.62)	0.287327	0.88925
DDHD2	0.52(0.48-0.56)	0.286167	0.483044	0.52(0.44-0.6)	0.633622	0.970494
DDI2	0.51(0.47-0.55)	0.559709	0.71629	0.55(0.47-0.63)	0.216861	0.842416
DDR1	0.57(0.53-0.61)	0.000792991	0.00464657	0.54(0.46-0.62)	0.270235	0.875643
DDT	0.53(0.49-0.57)	0.195938	0.380918	0.5(0.42-0.58)	0.969276	0.998666
DECR1	0.5(0.46-0.54)	0.85816	0.90823	0.47(0.39-0.55)	0.410349	0.939163
DEFB4ADEFB4B	0.54(0.5-0.58)	0.075566	0.198778	0.63(0.55-0.7)	0.00188511	0.122019
DFFA	0.52(0.48-0.56)	0.39101	0.582605	0.53(0.45-0.61)	0.426967	0.939687
DGCR6	0.53(0.5-0.57)	0.112672	0.263787	0.51(0.43-0.6)	0.718034	0.983897
DGKA	0.51(0.47-0.55)	0.606455	0.750781	0.53(0.45-0.61)	0.415845	0.939687
DHPS	0.51(0.47-0.55)	0.713847	0.828712	0.49(0.41-0.57)	0.734292	0.987739
DIABLO	0.49(0.45-0.53)	0.512663	0.682025	0.51(0.43-0.59)	0.800453	0.992739
DIPK2B	0.54(0.5-0.58)	0.0687147	0.184004	0.52(0.44-0.6)	0.663045	0.970965
DKK1	0.49(0.44-0.53)	0.518593	0.686413	0.52(0.44-0.6)	0.565066	0.955248
DKK3	0.51(0.47-0.55)	0.526053	0.690419	0.55(0.47-0.63)	0.215074	0.842416
DKK4	0.52(0.48-0.56)	0.293979	0.490678	0.46(0.38-0.54)	0.342897	0.920685
DKKL1	0.54(0.5-0.58)	0.0677086	0.18209	0.46(0.38-0.54)	0.271283	0.875643
DLG4	0.53(0.49-0.57)	0.10443	0.249532	0.54(0.46-0.62)	0.369237	0.92703
DLK1	0.51(0.46-0.55)	0.75888	0.857078	0.56(0.48-0.64)	0.139394	0.778679
DLL1	0.58(0.54-0.62)	<0.0001	0.000621852	0.52(0.44-0.6)	0.659556	0.970948
DMD	0.52(0.48-0.56)	0.349265	0.543567	0.47(0.39-0.55)	0.410349	0.939163
DMP1	0.54(0.5-0.58)	0.0814679	0.209376	0.54(0.46-0.62)	0.356541	0.922559
DNAJA2	0.53(0.48-0.57)	0.207347	0.39464	0.53(0.45-0.61)	0.506434	0.944959
DNAJA4	0.51(0.47-0.55)	0.487036	0.66014	0.52(0.44-0.6)	0.657813	0.970494
DNAJB1	0.53(0.49-0.57)	0.115753	0.269487	0.57(0.49-0.65)	0.104699	0.725655
DNAJB14	0.51(0.47-0.55)	0.772591	0.864142	0.52(0.44-0.6)	0.568326	0.956576
DNAJB2	0.51(0.47-0.55)	0.716083	0.82986	0.52(0.44-0.6)	0.703689	0.980643
DNAJC6	0.52(0.48-0.56)	0.274868	0.469595	0.49(0.41-0.57)	0.719834	0.983897
DNAJC9	0.5(0.46-0.54)	0.85525	0.906991	0.5(0.42-0.58)	0.948177	0.998666
DNER	0.54(0.5-0.58)	0.0322583	0.103844	0.53(0.45-0.61)	0.400835	0.939163
DNM1	0.53(0.49-0.57)	0.178125	0.359755	0.48(0.4-0.56)	0.628487	0.970494
DNM3	0.5(0.46-0.55)	0.817117	0.887763	0.53(0.45-0.61)	0.464288	0.940547
DNMBP	0.52(0.48-0.56)	0.307684	0.502214	0.52(0.44-0.6)	0.573233	0.959168
DNPEP	0.55(0.51-0.59)	0.0156655	0.0570301	0.55(0.47-0.63)	0.204576	0.835228
DNPH1	0.5(0.46-0.54)	0.94744	0.970707	0.5(0.42-0.58)	0.996159	0.998927
DOK1	0.52(0.48-0.56)	0.253666	0.448564	0.53(0.45-0.61)	0.473152	0.941607
DOK2	0.5(0.46-0.54)	0.938398	0.964029	0.49(0.41-0.57)	0.856726	0.998666
DPEP1	0.49(0.45-0.53)	0.652192	0.784134	0.53(0.45-0.61)	0.452615	0.940547
DPEP2	0.51(0.47-0.55)	0.547034	0.706571	0.48(0.4-0.56)	0.633622	0.970494
DPP10	0.63(0.58-0.67)	<0.0001	<0.0001	0.62(0.54-0.69)	0.00440258	0.200262
DPP4	0.57(0.53-0.61)	0.00085936	0.00497951	0.55(0.47-0.63)	0.200314	0.835228
DPP6	0.6(0.56-0.64)	<0.0001	<0.0001	0.49(0.41-0.57)	0.811635	0.993956
DPP7	0.55(0.5-0.59)	0.0278117	0.0922339	0.52(0.43-0.6)	0.710849	0.982061
DPT	0.51(0.47-0.55)	0.738699	0.842036	0.54(0.46-0.62)	0.290611	0.891261
DPY30	0.54(0.5-0.58)	0.0409797	0.125321	0.52(0.44-0.6)	0.664793	0.970965
DRAXIN	0.51(0.47-0.55)	0.749104	0.849256	0.6(0.52-0.67)	0.0187998	0.362148
DRG2	0.52(0.48-0.56)	0.42456	0.611625	0.52(0.44-0.6)	0.664793	0.970965
DSC2	0.59(0.55-0.63)	<0.0001	0.000195826	0.58(0.5-0.66)	0.063455	0.632563
DSCAM	0.52(0.48-0.56)	0.29806	0.494239	0.53(0.45-0.61)	0.532971	0.949628
DSG2	0.51(0.47-0.56)	0.477266	0.653266	0.49(0.41-0.57)	0.820982	0.993956
DSG3	0.49(0.45-0.53)	0.525512	0.690314	0.52(0.44-0.6)	0.670047	0.970965
DSG4	0.52(0.48-0.55)	0.431757	0.61683	0.55(0.47-0.63)	0.24987	0.87261
DTD1	0.53(0.49-0.57)	0.153998	0.326796	0.47(0.39-0.55)	0.436839	0.939687
DTNB	0.53(0.49-0.57)	0.12124	0.277019	0.52(0.44-0.6)	0.593058	0.965481
DTX3	0.58(0.54-0.62)	0.000158301	0.00113476	0.57(0.49-0.65)	0.101143	0.724189
DTYMK	0.51(0.47-0.55)	0.508394	0.67851	0.5(0.42-0.58)	0.929028	0.998666
DUSP3	0.51(0.47-0.56)	0.484716	0.657851	0.54(0.46-0.62)	0.309696	0.901283
DUT	0.5(0.46-0.55)	0.827967	0.891657	0.49(0.41-0.57)	0.871868	0.998666
DXO	0.52(0.48-0.56)	0.32011	0.514842	0.53(0.45-0.61)	0.471668	0.941076
DYNLT1	0.53(0.49-0.57)	0.12084	0.276697	0.54(0.46-0.62)	0.316626	0.906823
DYNLT3	0.53(0.49-0.57)	0.164678	0.342833	0.51(0.43-0.59)	0.787459	0.991309
EBAG9	0.51(0.47-0.55)	0.527578	0.690419	0.53(0.45-0.61)	0.398142	0.939163
EBI3IL27	0.51(0.47-0.55)	0.72693	0.836211	0.54(0.46-0.62)	0.281909	0.884622
ECE1	0.49(0.46-0.53)	0.790241	0.875081	0.49(0.41-0.57)	0.820982	0.993956
ECHDC3	0.51(0.47-0.55)	0.511806	0.681644	0.51(0.43-0.59)	0.843519	0.998026
ECHS1	0.51(0.47-0.55)	0.632008	0.772207	0.58(0.5-0.66)	0.0584778	0.608732
ECI2	0.5(0.46-0.54)	0.856254	0.907594	0.49(0.41-0.57)	0.756154	0.991309
ECM1	0.53(0.48-0.57)	0.216056	0.403125	0.53(0.45-0.61)	0.429774	0.939687
EDA2R	0.65(0.62-0.69)	<0.0001	<0.0001	0.63(0.56-0.71)	0.00106996	0.0934147
EDAR	0.56(0.52-0.6)	0.00370589	0.0172556	0.55(0.47-0.63)	0.24495	0.867805
EDF1	0.5(0.46-0.54)	0.970433	0.983636	0.5(0.42-0.58)	0.950094	0.998666
EDIL3	0.64(0.6-0.68)	<0.0001	<0.0001	0.62(0.54-0.69)	0.00467639	0.205179
EDN1	0.62(0.58-0.66)	<0.0001	<0.0001	0.62(0.55-0.7)	0.00266238	0.145259
EEF1D	0.51(0.47-0.55)	0.483179	0.657148	0.53(0.45-0.61)	0.495712	0.944959
EFEMP1	0.59(0.55-0.63)	<0.0001	0.000174332	0.55(0.47-0.63)	0.211532	0.842416
EFHD1	0.54(0.5-0.58)	0.0421402	0.127388	0.55(0.47-0.63)	0.230602	0.856062
EFNA1	0.62(0.58-0.66)	<0.0001	<0.0001	0.46(0.38-0.54)	0.366675	0.925321
EFNA4	0.63(0.59-0.67)	<0.0001	<0.0001	0.57(0.49-0.65)	0.0943196	0.711314
EGF	0.51(0.47-0.55)	0.598042	0.748159	0.48(0.4-0.56)	0.698336	0.979045
EGFL7	0.57(0.53-0.61)	0.000979888	0.00560012	0.53(0.45-0.61)	0.517276	0.945312
EGFLAM	0.53(0.49-0.57)	0.191504	0.375448	0.58(0.5-0.66)	0.0610904	0.622754
EGFR	0.59(0.55-0.63)	<0.0001	<0.0001	0.58(0.5-0.66)	0.0637989	0.634822
EGLN1	0.54(0.5-0.58)	0.0331907	0.105865	0.55(0.47-0.63)	0.239137	0.862987
EHBP1	0.52(0.48-0.56)	0.401411	0.588849	0.51(0.43-0.59)	0.737921	0.987971
EHD3	0.52(0.48-0.56)	0.399717	0.58726	0.51(0.43-0.59)	0.820982	0.993956
EIF2AK2	0.51(0.47-0.55)	0.592729	0.743495	0.54(0.46-0.62)	0.290611	0.891261
EIF4B	0.53(0.49-0.57)	0.196343	0.380918	0.51(0.43-0.59)	0.871868	0.998666
EIF4E	0.53(0.49-0.57)	0.148615	0.319269	0.54(0.46-0.62)	0.321301	0.908675
EIF4EBP1	0.52(0.48-0.56)	0.409926	0.597976	0.56(0.48-0.64)	0.11765	0.738919
EIF4G1	0.51(0.47-0.55)	0.711541	0.827354	0.52(0.44-0.6)	0.561815	0.955248
ELAC1	0.53(0.49-0.57)	0.10006	0.241932	0.52(0.44-0.6)	0.56996	0.957836
ELAVL4	0.52(0.48-0.57)	0.243976	0.438737	0.5(0.42-0.58)	0.929028	0.998666
ELN	0.61(0.57-0.64)	<0.0001	<0.0001	0.53(0.45-0.61)	0.473152	0.941607
ELOA	0.54(0.5-0.58)	0.0616948	0.169336	0.53(0.45-0.61)	0.473152	0.941607
ENAH	0.51(0.47-0.55)	0.66968	0.799172	0.53(0.45-0.61)	0.419996	0.939687
ENG	0.51(0.47-0.56)	0.465074	0.644885	0.48(0.4-0.57)	0.710849	0.982061
ENO1	0.53(0.49-0.56)	0.221734	0.410779	0.51(0.43-0.59)	0.757985	0.991309
ENO2	0.55(0.52-0.59)	0.00905396	0.0358379	0.53(0.45-0.61)	0.474638	0.94214
ENO3	0.57(0.53-0.61)	0.00131883	0.0072018	0.54(0.46-0.62)	0.354035	0.922559
ENPP2	0.53(0.49-0.57)	0.112533	0.263758	0.51(0.43-0.59)	0.806039	0.992739
ENPP5	0.6(0.56-0.64)	<0.0001	<0.0001	0.52(0.44-0.6)	0.637055	0.970494
ENPP6	0.49(0.44-0.53)	0.46733	0.646452	0.55(0.47-0.63)	0.254858	0.874236
ENPP7	0.5(0.46-0.55)	0.811995	0.884041	0.54(0.46-0.62)	0.383522	0.935981
ENTPD2	0.55(0.51-0.59)	0.0255009	0.0858705	0.52(0.44-0.6)	0.576515	0.960208
ENTPD5	0.54(0.5-0.58)	0.0313664	0.101758	0.55(0.47-0.63)	0.2401	0.862987
ENTPD6	0.54(0.51-0.58)	0.0329215	0.105329	0.58(0.5-0.65)	0.0627718	0.629229
ENTR1	0.51(0.47-0.55)	0.567642	0.722187	0.5(0.42-0.58)	0.971196	0.998666
EPCAM	0.52(0.47-0.56)	0.461485	0.643918	0.51(0.43-0.59)	0.727051	0.984866
EPHA1	0.53(0.49-0.58)	0.0903854	0.226343	0.5(0.42-0.58)	0.930941	0.998666
EPHA2	0.6(0.56-0.64)	<0.0001	<0.0001	0.56(0.48-0.64)	0.159773	0.803972
EPHA4	0.53(0.48-0.57)	0.199237	0.385348	0.49(0.41-0.57)	0.892765	0.998666
EPHB4	0.56(0.52-0.6)	0.00474731	0.0212508	0.54(0.46-0.62)	0.367954	0.92703
EPHB6	0.53(0.48-0.57)	0.193922	0.379121	0.52(0.44-0.6)	0.542502	0.951267
EPO	0.52(0.48-0.56)	0.306998	0.501663	0.54(0.46-0.62)	0.347819	0.921108
EPPK1	0.53(0.49-0.57)	0.174939	0.355879	0.53(0.45-0.61)	0.426967	0.939687
EPS8L2	0.52(0.48-0.56)	0.301051	0.497617	0.56(0.48-0.64)	0.121656	0.752596
ERBB2	0.52(0.48-0.56)	0.326359	0.519287	0.54(0.46-0.62)	0.310844	0.903167
ERBB3	0.53(0.49-0.57)	0.160853	0.337565	0.5(0.42-0.58)	0.948177	0.998666
ERBB4	0.55(0.51-0.59)	0.0177543	0.0637445	0.63(0.55-0.7)	0.00199545	0.125597
ERBIN	0.53(0.49-0.57)	0.209175	0.397394	0.54(0.46-0.62)	0.3888	0.939163
EREG	0.5(0.46-0.54)	0.822586	0.890431	0.51(0.43-0.59)	0.864291	0.998666
ERN1	0.51(0.47-0.55)	0.77813	0.867702	0.55(0.47-0.63)	0.252854	0.874236
ERP29	0.53(0.49-0.57)	0.150399	0.321776	0.52(0.44-0.6)	0.56344	0.955248
ERP44	0.5(0.46-0.54)	0.999276	0.999276	0.53(0.45-0.61)	0.428369	0.939687
ESAM	0.54(0.5-0.58)	0.0410326	0.125321	0.49(0.41-0.57)	0.756154	0.991309
ESM1	0.54(0.5-0.58)	0.0523174	0.149704	0.51(0.43-0.59)	0.768999	0.991309
ESYT2	0.52(0.48-0.56)	0.321911	0.516147	0.49(0.41-0.57)	0.736106	0.987739
EVI5	0.53(0.49-0.57)	0.0925067	0.229725	0.49(0.41-0.57)	0.741556	0.988681
EXTL1	0.54(0.5-0.58)	0.0472915	0.139336	0.5(0.42-0.58)	0.980795	0.998666
EZR	0.56(0.52-0.59)	0.00715007	0.0297112	0.54(0.46-0.62)	0.288419	0.890085
F10	0.52(0.48-0.56)	0.377986	0.569711	0.53(0.45-0.61)	0.46282	0.940547
F11	0.53(0.49-0.57)	0.109502	0.259569	0.56(0.48-0.64)	0.161208	0.803972
F11R	0.51(0.47-0.55)	0.543435	0.704102	0.53(0.45-0.61)	0.474638	0.94214
F12	0.49(0.45-0.53)	0.533343	0.696217	0.5(0.42-0.58)	0.963519	0.998666
F13B	0.52(0.48-0.56)	0.401063	0.588753	0.49(0.41-0.57)	0.768999	0.991309
F2	0.5(0.46-0.54)	0.90209	0.938534	0.52(0.44-0.6)	0.604766	0.969381
F2R	0.51(0.47-0.55)	0.79273	0.876794	0.52(0.44-0.6)	0.548903	0.952311
F3	0.53(0.49-0.57)	0.175305	0.356072	0.55(0.47-0.63)	0.19947	0.835228
F7	0.51(0.47-0.55)	0.598599	0.748159	0.51(0.43-0.59)	0.847288	0.998666
F9	0.57(0.53-0.61)	0.000414864	0.00263041	0.54(0.46-0.62)	0.345353	0.921108
FABP1	0.58(0.54-0.62)	<0.0001	0.000465471	0.51(0.43-0.59)	0.815371	0.993956
FABP2	0.55(0.51-0.59)	0.0159751	0.0579549	0.55(0.47-0.63)	0.225954	0.849368
FABP3	0.58(0.54-0.62)	0.000217997	0.00149586	0.56(0.48-0.64)	0.162653	0.803972
FABP4	0.56(0.52-0.61)	0.00164163	0.00858255	0.52(0.44-0.6)	0.6474	0.970494
FABP5	0.55(0.51-0.59)	0.0252451	0.0857676	0.5(0.42-0.58)	0.967357	0.998666
FABP6	0.53(0.49-0.57)	0.173842	0.355879	0.47(0.39-0.55)	0.446842	0.939687
FABP9	0.52(0.48-0.56)	0.374926	0.566533	0.5(0.42-0.58)	0.959682	0.998666
FADD	0.51(0.47-0.55)	0.699368	0.819597	0.5(0.42-0.58)	0.930941	0.998666
FAM13A	0.53(0.49-0.57)	0.177533	0.359755	0.51(0.43-0.59)	0.765322	0.991309
FAM171A2	0.5(0.46-0.54)	0.858821	0.908469	0.5(0.42-0.58)	0.978875	0.998666
FAM171B	0.51(0.47-0.55)	0.554905	0.713205	0.53(0.45-0.61)	0.474638	0.94214
FAM172A	0.54(0.5-0.58)	0.0355999	0.112177	0.52(0.44-0.6)	0.60813	0.970494
FAM20A	0.61(0.58-0.65)	<0.0001	<0.0001	0.55(0.47-0.63)	0.213298	0.842416
FAM3B	0.55(0.51-0.59)	0.0122336	0.0467387	0.55(0.47-0.63)	0.221374	0.846255
FAM3C	0.56(0.52-0.6)	0.00254335	0.0125128	0.49(0.41-0.57)	0.819111	0.993956
FAM3D	0.54(0.5-0.58)	0.0327054	0.104959	0.48(0.4-0.56)	0.561815	0.955248
FAP	0.58(0.53-0.62)	0.000166357	0.00118437	0.56(0.48-0.64)	0.128164	0.762364
FARSA	0.54(0.5-0.57)	0.0867059	0.219234	0.5(0.42-0.58)	0.953929	0.998666
FAS	0.52(0.48-0.57)	0.242774	0.436951	0.49(0.41-0.57)	0.824729	0.994931
FASLG	0.61(0.57-0.65)	<0.0001	<0.0001	0.55(0.47-0.63)	0.224114	0.847749
FBLN2	0.53(0.49-0.57)	0.126211	0.283617	0.54(0.46-0.62)	0.359058	0.922559
FBP1	0.51(0.47-0.55)	0.709844	0.827226	0.6(0.52-0.68)	0.0128938	0.315148
FCAMR	0.49(0.45-0.53)	0.584474	0.73624	0.48(0.4-0.56)	0.694776	0.97883
FCAR	0.55(0.51-0.59)	0.0145647	0.0537734	0.56(0.48-0.64)	0.145952	0.79083
FCER1A	0.54(0.49-0.58)	0.0851187	0.215722	0.53(0.45-0.61)	0.464288	0.940547
FCER2	0.51(0.46-0.55)	0.750712	0.850155	0.57(0.49-0.65)	0.0929066	0.705926
FCGR2A	0.55(0.5-0.59)	0.0267224	0.0889221	0.52(0.44-0.6)	0.58476	0.962684
FCGR2B	0.49(0.45-0.54)	0.802237	0.879733	0.55(0.47-0.63)	0.208904	0.839886
FCN1	0.63(0.59-0.67)	<0.0001	<0.0001	0.56(0.48-0.64)	0.129376	0.762867
FCN2	0.51(0.47-0.55)	0.729567	0.837116	0.49(0.41-0.57)	0.881357	0.998666
FCRL1	0.56(0.52-0.6)	0.00438464	0.0197973	0.52(0.44-0.6)	0.581455	0.962684
FCRL2	0.51(0.48-0.55)	0.474085	0.650619	0.52(0.44-0.6)	0.652598	0.970494
FCRL3	0.52(0.48-0.56)	0.462732	0.643941	0.54(0.46-0.62)	0.295029	0.893671
FCRL5	0.49(0.46-0.53)	0.796641	0.87879	0.53(0.45-0.61)	0.512615	0.945053
FCRL6	0.49(0.45-0.54)	0.757231	0.856222	0.53(0.45-0.61)	0.467232	0.940547
FCRLB	0.57(0.53-0.61)	0.000527733	0.00327634	0.61(0.53-0.69)	0.00764786	0.253975
FEN1	0.51(0.47-0.54)	0.786073	0.871743	0.5(0.42-0.58)	0.925202	0.998666
FETUB	0.54(0.5-0.58)	0.0387576	0.120238	0.57(0.49-0.65)	0.0830565	0.701065
FGA	0.61(0.57-0.65)	<0.0001	<0.0001	0.55(0.47-0.63)	0.256872	0.875047
FGD3	0.52(0.48-0.56)	0.320981	0.515051	0.54(0.46-0.62)	0.352786	0.922559
FGF19	0.53(0.49-0.58)	0.102461	0.245671	0.56(0.48-0.64)	0.171526	0.812308
FGF2	0.51(0.47-0.55)	0.767582	0.86131	0.51(0.43-0.59)	0.866184	0.998666
FGF21	0.59(0.55-0.63)	<0.0001	0.000122179	0.61(0.53-0.69)	0.00711729	0.239291
FGF23	0.59(0.55-0.64)	<0.0001	<0.0001	0.59(0.51-0.67)	0.031772	0.464816
FGF5	0.57(0.53-0.61)	0.000451785	0.0028472	0.62(0.54-0.7)	0.00347343	0.179064
FGFBP1	0.54(0.5-0.58)	0.0459026	0.13616	0.51(0.43-0.6)	0.714438	0.982284
FGFBP2	0.56(0.52-0.61)	0.0018793	0.00965569	0.56(0.48-0.64)	0.147292	0.791437
FGFBP3	0.52(0.48-0.56)	0.263632	0.459046	0.6(0.52-0.68)	0.0168301	0.35
FGFR2	0.54(0.5-0.58)	0.0387921	0.120238	0.51(0.43-0.59)	0.81724	0.993956
FGFR4	0.5(0.47-0.54)	0.821976	0.890431	0.56(0.48-0.64)	0.173799	0.814525
FGL1	0.63(0.59-0.67)	<0.0001	<0.0001	0.49(0.41-0.57)	0.785607	0.991309
FGR	0.55(0.51-0.58)	0.0236822	0.0815907	0.47(0.39-0.55)	0.44111	0.939687
FHIT	0.52(0.48-0.56)	0.244555	0.439026	0.52(0.44-0.6)	0.643944	0.970494
FIS1	0.52(0.48-0.56)	0.301805	0.497761	0.5(0.42-0.58)	0.986556	0.998666
FKBP14	0.48(0.44-0.52)	0.433161	0.617618	0.51(0.43-0.59)	0.759817	0.991309
FKBP1B	0.54(0.51-0.58)	0.0291172	0.0959534	0.48(0.4-0.56)	0.558573	0.955248
FKBP4	0.52(0.48-0.56)	0.314075	0.508665	0.54(0.46-0.62)	0.355286	0.922559
FKBP5	0.51(0.47-0.55)	0.730209	0.837393	0.5(0.42-0.58)	0.975035	0.998666
FKBPL	0.5(0.46-0.54)	0.848373	0.904563	0.49(0.41-0.57)	0.887058	0.998666
FLI1	0.53(0.49-0.57)	0.149194	0.320074	0.54(0.46-0.62)	0.278692	0.881168
FLRT2	0.51(0.47-0.55)	0.63697	0.774719	0.5(0.41-0.58)	0.908011	0.998666
FLT1	0.53(0.49-0.57)	0.125433	0.282564	0.57(0.49-0.65)	0.0933757	0.705926
FLT3	0.56(0.52-0.6)	0.00230482	0.0114746	0.49(0.41-0.57)	0.839753	0.99776
FLT3LG	0.57(0.53-0.61)	0.000381352	0.00244769	0.61(0.53-0.69)	0.00827219	0.269743
FLT4	0.55(0.51-0.59)	0.0254263	0.0858239	0.57(0.49-0.65)	0.100643	0.724189
FMNL1	0.53(0.49-0.57)	0.143407	0.309675	0.53(0.45-0.61)	0.488129	0.944959
FN1	0.5(0.46-0.55)	0.861527	0.909644	0.51(0.43-0.59)	0.752496	0.990098
FNDC1	0.53(0.49-0.57)	0.123326	0.27962	0.52(0.44-0.6)	0.60141	0.96744
FNTA	0.51(0.47-0.55)	0.73072	0.837517	0.55(0.47-0.63)	0.183913	0.823426
FOLR1	0.62(0.58-0.66)	<0.0001	<0.0001	0.55(0.47-0.63)	0.24987	0.87261
FOLR2	0.56(0.52-0.6)	0.0022053	0.0110849	0.51(0.43-0.59)	0.894669	0.998666
FOLR3	0.53(0.49-0.57)	0.17287	0.354578	0.5(0.42-0.58)	0.936683	0.998666
FOXJ3	0.53(0.49-0.57)	0.146845	0.315793	0.53(0.45-0.61)	0.468708	0.940547
FOXO1	0.52(0.48-0.56)	0.297364	0.494239	0.56(0.48-0.63)	0.175328	0.814635
FOXO3	0.51(0.47-0.55)	0.581116	0.733782	0.48(0.4-0.56)	0.67884	0.973393
FRZB	0.49(0.46-0.53)	0.78524	0.871743	0.52(0.44-0.6)	0.666543	0.970965
FST	0.54(0.5-0.58)	0.0547603	0.154783	0.59(0.51-0.67)	0.0308266	0.459682
FSTL1	0.57(0.52-0.61)	0.00143585	0.0077395	0.52(0.44-0.6)	0.628487	0.970494
FSTL3	0.61(0.57-0.65)	<0.0001	<0.0001	0.55(0.47-0.63)	0.213298	0.842416
FTCD	0.52(0.48-0.56)	0.249965	0.444538	0.52(0.44-0.6)	0.671802	0.970965
FUCA1	0.5(0.46-0.55)	0.827428	0.89164	0.56(0.49-0.64)	0.1132	0.738919
FUOM	0.5(0.46-0.54)	0.994585	0.99684	0.5(0.42-0.58)	0.975035	0.998666
FURIN	0.55(0.51-0.59)	0.0129324	0.048783	0.53(0.45-0.61)	0.434005	0.939687
FUS	0.51(0.47-0.55)	0.563308	0.719571	0.53(0.45-0.61)	0.48662	0.944959
FUT1	0.51(0.47-0.55)	0.552869	0.711465	0.56(0.48-0.64)	0.163379	0.803972
FUT3FUT5	0.65(0.61-0.69)	<0.0001	<0.0001	0.66(0.58-0.73)	0.000129437	0.0194623
FUT8	0.5(0.45-0.54)	0.897116	0.934757	0.5(0.42-0.58)	0.959682	0.998666
FXN	0.5(0.46-0.54)	0.894189	0.933573	0.5(0.42-0.58)	0.930941	0.998666
FXYD5	0.54(0.5-0.57)	0.0844903	0.214935	0.49(0.41-0.57)	0.871868	0.998666
FYB1	0.52(0.48-0.56)	0.298733	0.494569	0.5(0.42-0.58)	1	1
GABARAP	0.56(0.52-0.6)	0.00674405	0.0283631	0.54(0.46-0.62)	0.284068	0.886258
GADD45GIP1	0.49(0.45-0.53)	0.780272	0.868207	0.56(0.49-0.64)	0.112109	0.738255
GAL	0.58(0.54-0.62)	0.00015467	0.00111641	0.5(0.42-0.58)	0.948177	0.998666
GALNT10	0.55(0.51-0.59)	0.0218949	0.0766323	0.55(0.47-0.63)	0.245929	0.867805
GALNT2	0.57(0.52-0.61)	0.00131199	0.00718325	0.59(0.51-0.67)	0.031964	0.466365
GALNT3	0.5(0.46-0.54)	0.967545	0.982059	0.55(0.47-0.63)	0.19363	0.831181
GALNT5	0.58(0.54-0.62)	0.000157957	0.00113476	0.63(0.55-0.7)	0.00176589	0.118009
GALNT7	0.54(0.5-0.58)	0.0601178	0.16632	0.52(0.44-0.6)	0.588073	0.964325
GAPDH	0.51(0.47-0.55)	0.623222	0.764731	0.55(0.47-0.63)	0.201161	0.835228
GAS6	0.53(0.49-0.57)	0.165137	0.34298	0.54(0.46-0.62)	0.278692	0.881168
GASK1A	0.54(0.5-0.58)	0.0463209	0.136863	0.51(0.43-0.59)	0.737921	0.987971
GAST	0.61(0.57-0.65)	<0.0001	<0.0001	0.61(0.54-0.69)	0.00531008	0.212945
GATD3	0.54(0.5-0.58)	0.0417927	0.126715	0.49(0.41-0.57)	0.890862	0.998666
GC	0.52(0.48-0.56)	0.441963	0.62589	0.51(0.43-0.59)	0.781908	0.991309
GCC1	0.53(0.49-0.57)	0.139876	0.306416	0.5(0.42-0.58)	0.932855	0.998666
GCG	0.55(0.51-0.59)	0.0141541	0.0527239	0.52(0.44-0.6)	0.637055	0.970494
GCHFR	0.63(0.6-0.67)	<0.0001	<0.0001	0.53(0.45-0.61)	0.506434	0.944959
GCLM	0.49(0.45-0.53)	0.680013	0.804751	0.51(0.43-0.59)	0.828479	0.995904
GCNT1	0.52(0.48-0.56)	0.251637	0.446631	0.6(0.52-0.68)	0.0122124	0.313297
GDF15	0.74(0.71-0.77)	<0.0001	<0.0001	0.69(0.62-0.76)	<0.0001	0.00118475
GDF2	0.53(0.49-0.57)	0.137999	0.303337	0.53(0.45-0.61)	0.476127	0.94233
GDNF	0.52(0.48-0.56)	0.337319	0.531132	0.55(0.47-0.63)	0.26504	0.875643
GET3	0.51(0.47-0.55)	0.716009	0.82986	0.53(0.45-0.61)	0.402186	0.939163
GFAP	0.53(0.49-0.57)	0.213029	0.399905	0.56(0.48-0.64)	0.134313	0.77509
GFER	0.51(0.47-0.55)	0.549934	0.709001	0.55(0.47-0.63)	0.18233	0.82109
GFRA1	0.59(0.55-0.63)	<0.0001	<0.0001	0.61(0.54-0.69)	0.0056343	0.216301
GFRA2	0.52(0.48-0.56)	0.318582	0.513571	0.53(0.45-0.61)	0.53139	0.948999
GFRA3	0.51(0.47-0.55)	0.486978	0.66014	0.53(0.45-0.61)	0.443971	0.939687
GFRAL	0.58(0.54-0.62)	<0.0001	0.000406742	0.51(0.43-0.59)	0.776368	0.991309
GGACT	0.53(0.49-0.57)	0.203621	0.391838	0.48(0.4-0.56)	0.645671	0.970494
GGCT	0.52(0.48-0.56)	0.236949	0.429779	0.49(0.41-0.57)	0.798593	0.992739
GGH	0.58(0.54-0.62)	0.000207599	0.00144833	0.48(0.4-0.56)	0.553728	0.955171
GGT1	0.51(0.48-0.55)	0.523713	0.688818	0.5(0.42-0.58)	0.92329	0.998666
GGT5	0.53(0.49-0.57)	0.129211	0.287656	0.55(0.47-0.63)	0.181541	0.82109
GH1	0.51(0.47-0.55)	0.64438	0.780137	0.55(0.47-0.63)	0.26504	0.875643
GHR	0.55(0.51-0.59)	0.0177089	0.0636911	0.58(0.5-0.66)	0.0414559	0.535563
GHRL	0.55(0.51-0.59)	0.025327	0.0858239	0.6(0.52-0.68)	0.0160732	0.348921
GIGYF2	0.51(0.47-0.56)	0.475581	0.651815	0.48(0.4-0.56)	0.689449	0.977215
GIMAP7	0.49(0.45-0.53)	0.48397	0.657266	0.53(0.45-0.61)	0.520396	0.945586
GIMAP8	0.5(0.46-0.54)	0.875193	0.919261	0.54(0.46-0.63)	0.271283	0.875643
GIPC2	0.58(0.54-0.62)	<0.0001	0.000462032	0.49(0.41-0.57)	0.847288	0.998666
GIPC3	0.51(0.47-0.55)	0.496011	0.667618	0.49(0.41-0.57)	0.781908	0.991309
GIT1	0.53(0.49-0.57)	0.155976	0.329317	0.51(0.43-0.59)	0.898478	0.998666
GKN1	0.54(0.5-0.58)	0.059414	0.16525	0.6(0.52-0.67)	0.0184382	0.358768
GLB1	0.53(0.49-0.57)	0.175039	0.355879	0.56(0.48-0.64)	0.171526	0.812308
GLO1	0.55(0.51-0.59)	0.0124092	0.0472019	0.5(0.42-0.58)	0.932855	0.998666
GLOD4	0.5(0.46-0.54)	0.980211	0.99018	0.52(0.44-0.6)	0.642218	0.970494
GLRX	0.52(0.48-0.57)	0.233137	0.425193	0.52(0.44-0.6)	0.599736	0.96744
GLRX5	0.49(0.45-0.53)	0.601009	0.748927	0.49(0.41-0.57)	0.774524	0.991309
GLYR1	0.51(0.47-0.55)	0.470494	0.649467	0.54(0.46-0.62)	0.347819	0.921108
GM2A	0.6(0.56-0.64)	<0.0001	<0.0001	0.56(0.48-0.64)	0.135569	0.775244
GMFG	0.52(0.48-0.56)	0.27445	0.469264	0.52(0.44-0.6)	0.664793	0.970965
GMPR	0.52(0.48-0.56)	0.24752	0.442819	0.49(0.41-0.57)	0.743376	0.989635
GMPR2	0.55(0.51-0.59)	0.026655	0.0889221	0.53(0.45-0.61)	0.514166	0.945053
GNAS	0.52(0.48-0.56)	0.385745	0.576819	0.57(0.49-0.65)	0.0896756	0.701065
GNE	0.51(0.47-0.55)	0.608587	0.752526	0.55(0.47-0.63)	0.196117	0.831961
GNLY	0.53(0.48-0.57)	0.207022	0.394382	0.53(0.45-0.61)	0.391455	0.939163
GNPDA1	0.52(0.48-0.56)	0.428142	0.614633	0.51(0.43-0.59)	0.881357	0.998666
GNPDA2	0.58(0.54-0.62)	0.000146947	0.00108315	0.6(0.53-0.68)	0.0107946	0.305911
GOLGA3	0.49(0.45-0.53)	0.793811	0.8771	0.5(0.42-0.58)	0.946261	0.998666
GOLM2	0.56(0.52-0.6)	0.00319893	0.015411	0.48(0.4-0.56)	0.62678	0.970494
GOPC	0.52(0.48-0.56)	0.335751	0.529832	0.5(0.42-0.58)	0.944345	0.998666
GOT1	0.49(0.44-0.53)	0.521926	0.688638	0.49(0.41-0.58)	0.900383	0.998666
GP1BA	0.5(0.46-0.55)	0.86402	0.911196	0.52(0.44-0.6)	0.707266	0.980643
GP1BB	0.5(0.46-0.55)	0.821829	0.890431	0.53(0.45-0.61)	0.537726	0.951267
GP2	0.52(0.48-0.56)	0.379775	0.571169	0.59(0.51-0.67)	0.0312018	0.463999
GP5	0.5(0.46-0.54)	0.850327	0.904563	0.5(0.42-0.58)	0.961601	0.998666
GP6	0.5(0.47-0.54)	0.867593	0.914218	0.54(0.46-0.62)	0.373099	0.931974
GPA33	0.5(0.46-0.54)	0.956114	0.975087	0.54(0.46-0.62)	0.386156	0.937337
GPC1	0.52(0.47-0.56)	0.403064	0.590859	0.51(0.43-0.59)	0.81724	0.993956
GPC5	0.53(0.49-0.57)	0.174436	0.355879	0.53(0.45-0.61)	0.476127	0.94233
GPD1	0.5(0.46-0.54)	0.82219	0.890431	0.5(0.42-0.58)	0.994238	0.998666
GPHA2	0.54(0.5-0.58)	0.0517362	0.148652	0.52(0.44-0.6)	0.591394	0.964803
GPI	0.53(0.49-0.57)	0.178327	0.359755	0.5(0.42-0.58)	0.917557	0.998666
GPNMB	0.52(0.48-0.57)	0.227061	0.417679	0.56(0.48-0.64)	0.170773	0.812296
GPR158	0.51(0.47-0.55)	0.728449	0.836867	0.54(0.46-0.62)	0.378289	0.935247
GPR37	0.55(0.5-0.59)	0.026028	0.0874306	0.56(0.48-0.64)	0.156229	0.803668
GRAP2	0.52(0.48-0.56)	0.306649	0.501663	0.5(0.42-0.58)	0.934769	0.998666
GRHPR	0.52(0.48-0.56)	0.335322	0.529832	0.55(0.48-0.63)	0.177639	0.818439
GRN	0.56(0.52-0.6)	0.00179533	0.00926994	0.51(0.43-0.59)	0.76716	0.991309
GRP	0.51(0.47-0.56)	0.516182	0.68496	0.55(0.47-0.63)	0.213298	0.842416
GRPEL1	0.52(0.48-0.56)	0.26504	0.461112	0.54(0.46-0.62)	0.305133	0.898631
GSN	0.56(0.52-0.6)	0.00424234	0.0191963	0.57(0.49-0.65)	0.108884	0.734828
GSR	0.51(0.46-0.55)	0.754339	0.853799	0.51(0.43-0.59)	0.745197	0.989635
GSTA1	0.52(0.48-0.56)	0.279023	0.474362	0.57(0.49-0.65)	0.0957498	0.711942
GSTA3	0.52(0.48-0.56)	0.237141	0.429779	0.55(0.47-0.63)	0.179192	0.81923
GSTT2B	0.51(0.47-0.55)	0.510459	0.68083	0.53(0.45-0.61)	0.509519	0.945053
GTPBP2	0.53(0.49-0.57)	0.187093	0.370098	0.53(0.45-0.61)	0.53139	0.948999
GUCA2A	0.54(0.5-0.59)	0.0356589	0.112194	0.55(0.47-0.62)	0.269191	0.875643
GUSB	0.54(0.5-0.58)	0.061202	0.168427	0.54(0.46-0.62)	0.307409	0.900435
GYS1	0.51(0.47-0.55)	0.680142	0.804751	0.5(0.42-0.58)	0.957764	0.998666
GZMA	0.51(0.47-0.56)	0.49366	0.66609	0.57(0.49-0.65)	0.0760394	0.682589
GZMB	0.51(0.47-0.55)	0.522834	0.688818	0.56(0.48-0.64)	0.130597	0.765347
GZMH	0.49(0.45-0.53)	0.71813	0.830328	0.61(0.53-0.68)	0.00894174	0.282115
HAGH	0.49(0.45-0.53)	0.764538	0.860673	0.52(0.44-0.6)	0.652598	0.970494
HAO1	0.49(0.45-0.53)	0.740034	0.842177	0.53(0.45-0.61)	0.415845	0.939687
HARS1	0.53(0.49-0.57)	0.121378	0.277019	0.52(0.43-0.6)	0.705476	0.980643
HAVCR1	0.63(0.6-0.67)	<0.0001	<0.0001	0.64(0.56-0.71)	0.000751272	0.0739388
HAVCR2	0.63(0.59-0.67)	<0.0001	<0.0001	0.56(0.48-0.64)	0.138751	0.778679
HBEGF	0.5(0.46-0.54)	0.986323	0.993466	0.53(0.45-0.61)	0.529812	0.948999
HBQ1	0.51(0.47-0.56)	0.465321	0.644885	0.53(0.45-0.61)	0.404896	0.939163
HBZ	0.54(0.5-0.58)	0.0686878	0.184004	0.52(0.44-0.6)	0.698336	0.979045
HCLS1	0.5(0.46-0.54)	0.959057	0.977329	0.47(0.39-0.55)	0.529812	0.948999
HDDC2	0.5(0.46-0.54)	0.935969	0.963688	0.51(0.43-0.59)	0.854836	0.998666
HDGF	0.51(0.47-0.55)	0.549381	0.708726	0.51(0.43-0.59)	0.718034	0.983897
HDGFL2	0.5(0.46-0.54)	0.994929	0.99684	0.48(0.4-0.56)	0.687676	0.976749
HEG1	0.58(0.54-0.62)	<0.0001	0.000603214	0.56(0.48-0.64)	0.166307	0.805177
HEPACAM2	0.59(0.55-0.63)	<0.0001	0.000209551	0.57(0.49-0.65)	0.104699	0.725655
HEPH	0.6(0.55-0.64)	<0.0001	<0.0001	0.6(0.52-0.68)	0.0159675	0.348921
HEXIM1	0.5(0.46-0.54)	0.852409	0.905359	0.5(0.42-0.58)	0.994238	0.998666
HGF	0.65(0.61-0.68)	<0.0001	<0.0001	0.59(0.51-0.67)	0.031581	0.464816
HGFAC	0.51(0.46-0.55)	0.806337	0.881561	0.51(0.43-0.59)	0.819111	0.993956
HGS	0.49(0.45-0.53)	0.741937	0.843882	0.53(0.45-0.61)	0.53139	0.948999
HHEX	0.49(0.45-0.53)	0.708329	0.826228	0.48(0.4-0.56)	0.556956	0.955248
HIP1R	0.56(0.52-0.6)	0.00534715	0.0235817	0.53(0.45-0.61)	0.483609	0.944959
HJV	0.56(0.52-0.6)	0.00609094	0.0264702	0.54(0.46-0.62)	0.354035	0.922559
HMBS	0.49(0.45-0.53)	0.772067	0.864142	0.51(0.43-0.59)	0.875662	0.998666
HMCN2	0.52(0.48-0.57)	0.25222	0.446631	0.56(0.48-0.64)	0.147292	0.791437
HMGCL	0.53(0.49-0.57)	0.183099	0.364799	0.55(0.47-0.63)	0.181541	0.82109
HMOX1	0.57(0.52-0.61)	0.00146044	0.00778109	0.49(0.41-0.57)	0.835991	0.99776
HMOX2	0.5(0.46-0.54)	0.854262	0.906665	0.51(0.43-0.59)	0.887058	0.998666
HNMT	0.56(0.52-0.6)	0.00507508	0.0225728	0.51(0.43-0.59)	0.839753	0.99776
HNRNPK	0.51(0.47-0.55)	0.7139	0.828712	0.55(0.47-0.63)	0.262982	0.875643
HNRNPUL1	0.52(0.48-0.56)	0.337368	0.531132	0.54(0.46-0.62)	0.336807	0.919596
HPCAL1	0.51(0.46-0.55)	0.805867	0.881509	0.51(0.43-0.59)	0.741556	0.988681
HPGDS	0.6(0.56-0.64)	<0.0001	<0.0001	0.55(0.47-0.63)	0.215966	0.842416
HPSE	0.52(0.48-0.56)	0.284061	0.481072	0.62(0.55-0.7)	0.00255893	0.142799
HRC	0.52(0.48-0.56)	0.312565	0.506922	0.55(0.47-0.63)	0.209778	0.839886
HRG	0.5(0.46-0.54)	0.930148	0.959589	0.55(0.47-0.63)	0.217758	0.842416
HS1BP3	0.53(0.48-0.57)	0.214202	0.400098	0.52(0.44-0.6)	0.671802	0.970965
HS3ST3B1	0.55(0.51-0.59)	0.016888	0.0610544	0.66(0.58-0.73)	0.000124467	0.0194623
HS6ST1	0.52(0.48-0.56)	0.349033	0.543567	0.55(0.47-0.63)	0.187917	0.826316
HS6ST2	0.53(0.49-0.57)	0.10542	0.251322	0.48(0.4-0.56)	0.637055	0.970494
HSBP1	0.52(0.48-0.56)	0.411667	0.598841	0.47(0.39-0.56)	0.534553	0.949635
HSD11B1	0.49(0.44-0.53)	0.570365	0.723597	0.49(0.41-0.57)	0.765322	0.991309
HSD17B14	0.52(0.48-0.55)	0.449441	0.63347	0.52(0.44-0.6)	0.58476	0.962684
HSDL2	0.51(0.47-0.56)	0.483253	0.657148	0.54(0.46-0.62)	0.33802	0.919596
HSPA1A	0.53(0.49-0.57)	0.102192	0.245308	0.54(0.46-0.62)	0.366675	0.925321
HSPA2	0.54(0.5-0.58)	0.0360834	0.113358	0.53(0.45-0.61)	0.44111	0.939687
HSPB1	0.52(0.48-0.56)	0.323543	0.51749	0.49(0.41-0.57)	0.813502	0.993956
HSPB6	0.54(0.49-0.58)	0.0807242	0.208521	0.54(0.46-0.62)	0.295029	0.893671
HSPG2	0.57(0.53-0.61)	0.000549973	0.00339421	0.51(0.43-0.59)	0.834112	0.99776
HTRA2	0.53(0.49-0.57)	0.187768	0.370562	0.51(0.43-0.59)	0.789312	0.991309
HYAL1	0.57(0.53-0.61)	0.001026	0.00582058	0.55(0.47-0.63)	0.211532	0.842416
HYOU1	0.51(0.47-0.55)	0.575406	0.728778	0.53(0.45-0.61)	0.419996	0.939687
ICA1	0.53(0.49-0.57)	0.15239	0.324324	0.51(0.43-0.59)	0.890862	0.998666
ICAM1	0.63(0.59-0.68)	<0.0001	<0.0001	0.62(0.54-0.7)	0.00355483	0.179835
ICAM2	0.5(0.46-0.54)	0.907539	0.941854	0.49(0.41-0.57)	0.765322	0.991309
ICAM3	0.5(0.46-0.54)	0.93338	0.961496	0.51(0.43-0.59)	0.868078	0.998666
ICAM4	0.5(0.46-0.54)	0.965969	0.982059	0.52(0.44-0.6)	0.62678	0.970494
ICAM5	0.64(0.6-0.68)	<0.0001	<0.0001	0.72(0.65-0.79)	<0.0001	<0.0001
ICOSLG	0.56(0.52-0.6)	0.00588193	0.0256153	0.55(0.47-0.63)	0.26401	0.875643
IDO1	0.49(0.45-0.53)	0.72409	0.834831	0.58(0.5-0.66)	0.0481149	0.558897
IDS	0.54(0.5-0.58)	0.0577943	0.161566	0.54(0.46-0.62)	0.374393	0.932193
IDUA	0.55(0.5-0.59)	0.0262858	0.087872	0.58(0.5-0.66)	0.0409777	0.53502
IFI30	0.67(0.63-0.71)	<0.0001	<0.0001	0.51(0.43-0.59)	0.862398	0.998666
IFNAR1	0.53(0.49-0.57)	0.165077	0.34298	0.5(0.42-0.58)	0.927115	0.998666
IFNG	0.5(0.46-0.55)	0.808434	0.882446	0.5(0.42-0.58)	0.940513	0.998666
IFNGR1	0.5(0.46-0.54)	0.963337	0.980254	0.52(0.44-0.6)	0.687676	0.976749
IFNGR2	0.53(0.48-0.57)	0.170731	0.351574	0.53(0.45-0.61)	0.511066	0.945053
IFNLR1	0.53(0.49-0.57)	0.142278	0.308196	0.53(0.45-0.61)	0.509519	0.945053
IGBP1	0.51(0.47-0.55)	0.566913	0.721966	0.48(0.4-0.56)	0.691223	0.977426
IGDCC4	0.61(0.57-0.65)	<0.0001	<0.0001	0.55(0.47-0.63)	0.181541	0.82109
IGF1R	0.51(0.47-0.55)	0.635968	0.774449	0.57(0.49-0.65)	0.103163	0.724283
IGF2R	0.53(0.49-0.57)	0.205874	0.393727	0.49(0.4-0.57)	0.714438	0.982284
IGFBP1	0.57(0.53-0.62)	0.000339534	0.00221334	0.6(0.52-0.68)	0.0169407	0.35
IGFBP2	0.6(0.56-0.64)	<0.0001	<0.0001	0.6(0.52-0.68)	0.0117225	0.30953
IGFBP3	0.57(0.53-0.61)	0.0011526	0.00646326	0.55(0.47-0.63)	0.255864	0.875047
IGFBP4	0.65(0.61-0.69)	<0.0001	<0.0001	0.58(0.5-0.66)	0.0473033	0.555429
IGFBP6	0.53(0.49-0.58)	0.0976276	0.237356	0.49(0.41-0.57)	0.776368	0.991309
IGFBP7	0.56(0.52-0.6)	0.00419674	0.0191562	0.63(0.55-0.71)	0.00143658	0.109524
IGFBPL1	0.58(0.54-0.61)	0.000213647	0.00147085	0.46(0.38-0.54)	0.330787	0.91448
IGLC2	0.62(0.58-0.65)	<0.0001	<0.0001	0.64(0.56-0.71)	0.000712837	0.0728035
IGSF21	0.58(0.54-0.62)	0.000203407	0.00142385	0.55(0.47-0.63)	0.208904	0.839886
IGSF3	0.55(0.51-0.59)	0.0192781	0.0682751	0.56(0.48-0.64)	0.141989	0.784274
IGSF8	0.54(0.5-0.58)	0.0602441	0.166449	0.51(0.43-0.59)	0.741556	0.988681
IGSF9	0.5(0.46-0.54)	0.852261	0.905359	0.51(0.43-0.59)	0.854836	0.998666
IKBKG	0.52(0.48-0.56)	0.236492	0.429723	0.5(0.42-0.58)	0.976955	0.998666
IL10	0.5(0.46-0.54)	0.876808	0.919946	0.5(0.42-0.58)	0.984635	0.998666
IL10RB	0.54(0.5-0.59)	0.0348176	0.110379	0.51(0.43-0.59)	0.750669	0.990098
IL12AIL12B	0.53(0.48-0.57)	0.209561	0.397765	0.56(0.48-0.64)	0.118216	0.738919
IL12B	0.53(0.49-0.57)	0.13016	0.288845	0.59(0.51-0.67)	0.0245525	0.40643
IL12RB1	0.54(0.5-0.58)	0.0508053	0.146787	0.52(0.44-0.6)	0.616577	0.970494
IL13RA1	0.52(0.48-0.56)	0.422338	0.610196	0.52(0.44-0.6)	0.663045	0.970965
IL15	0.6(0.56-0.64)	<0.0001	<0.0001	0.57(0.49-0.65)	0.0929066	0.705926
IL16	0.53(0.49-0.57)	0.130061	0.288845	0.49(0.41-0.57)	0.793021	0.992739
IL17C	0.56(0.52-0.59)	0.00569934	0.0249242	0.55(0.47-0.63)	0.200314	0.835228
IL17D	0.53(0.49-0.57)	0.133939	0.295971	0.58(0.5-0.66)	0.0467687	0.55469
IL17RA	0.51(0.48-0.55)	0.467869	0.64677	0.5(0.42-0.59)	0.906103	0.998666
IL17RB	0.51(0.47-0.55)	0.540508	0.701617	0.57(0.5-0.65)	0.0658947	0.639231
IL18	0.51(0.48-0.55)	0.471092	0.649467	0.54(0.46-0.62)	0.376987	0.934784
IL18BP	0.58(0.54-0.62)	<0.0001	0.000751262	0.57(0.49-0.65)	0.0910491	0.701065
IL18R1	0.56(0.52-0.6)	0.00423257	0.0191963	0.52(0.44-0.6)	0.631908	0.970494
IL18RAP	0.54(0.49-0.58)	0.0852134	0.215722	0.5(0.42-0.58)	0.911828	0.998666
IL19	0.62(0.58-0.66)	<0.0001	<0.0001	0.61(0.53-0.69)	0.00643001	0.230501
IL1B	0.53(0.49-0.57)	0.106118	0.252409	0.55(0.47-0.63)	0.24987	0.87261
IL1R1	0.53(0.49-0.57)	0.152167	0.324229	0.53(0.45-0.61)	0.442539	0.939687
IL1R2	0.53(0.49-0.57)	0.117824	0.271826	0.52(0.44-0.6)	0.673559	0.970965
IL1RAP	0.5(0.45-0.54)	0.843203	0.901087	0.51(0.43-0.59)	0.85106	0.998666
IL1RL1	0.49(0.45-0.53)	0.707392	0.825753	0.55(0.47-0.63)	0.208904	0.839886
IL1RL2	0.53(0.49-0.57)	0.154476	0.327476	0.52(0.44-0.6)	0.61997	0.970494
IL1RN	0.58(0.54-0.62)	<0.0001	0.000419105	0.51(0.43-0.59)	0.839753	0.99776
IL22	0.61(0.57-0.65)	<0.0001	<0.0001	0.62(0.54-0.69)	0.00457195	0.204386
IL22RA1	0.54(0.5-0.58)	0.0661256	0.179373	0.52(0.44-0.6)	0.6474	0.970494
IL2RA	0.6(0.56-0.65)	<0.0001	<0.0001	0.57(0.49-0.65)	0.0933757	0.705926
IL2RG	0.51(0.47-0.55)	0.570449	0.723597	0.54(0.46-0.62)	0.35154	0.922389
IL31RA	0.54(0.5-0.58)	0.0498352	0.144384	0.49(0.41-0.57)	0.849174	0.998666
IL32	0.51(0.47-0.55)	0.624012	0.764799	0.51(0.43-0.59)	0.835991	0.99776
IL4R	0.59(0.55-0.63)	<0.0001	0.000138476	0.55(0.47-0.63)	0.204576	0.835228
IL5RA	0.53(0.49-0.57)	0.1715	0.35281	0.55(0.47-0.63)	0.238178	0.862987
IL6	0.67(0.63-0.70)	<0.0001	<0.0001	0.56(0.48-0.64)	0.118216	0.738919
IL6R	0.52(0.48-0.56)	0.376763	0.568277	0.55(0.47-0.63)	0.212414	0.842416
IL6ST	0.54(0.5-0.58)	0.0808693	0.208521	0.51(0.43-0.59)	0.802314	0.992739
IL7	0.49(0.45-0.54)	0.77814	0.867702	0.53(0.45-0.61)	0.534553	0.949635
IL7R	0.61(0.57-0.65)	<0.0001	<0.0001	0.62(0.55-0.7)	0.00234416	0.137923
ILKAP	0.51(0.47-0.55)	0.718145	0.830328	0.51(0.43-0.59)	0.877559	0.998666
IMMT	0.55(0.51-0.6)	0.00952427	0.0373452	0.53(0.45-0.61)	0.536138	0.95089
IMPA1	0.53(0.48-0.57)	0.218296	0.406213	0.51(0.43-0.59)	0.875662	0.998666
IMPACT	0.5(0.47-0.54)	0.810245	0.883003	0.53(0.45-0.61)	0.428369	0.939687
ING1	0.51(0.47-0.55)	0.661982	0.792047	0.5(0.42-0.58)	0.932855	0.998666
INHBB	0.62(0.58-0.66)	<0.0001	<0.0001	0.66(0.58-0.73)	0.00012205	0.0194623
INHBC	0.56(0.52-0.6)	0.00321409	0.0154483	0.48(0.4-0.56)	0.671802	0.970965
INPP1	0.52(0.48-0.56)	0.415185	0.602697	0.55(0.47-0.63)	0.217758	0.842416
INPP5D	0.51(0.47-0.55)	0.677022	0.802881	0.54(0.46-0.62)	0.349057	0.92213
INPP5J	0.53(0.49-0.58)	0.096577	0.235981	0.56(0.48-0.64)	0.141989	0.784274
INPPL1	0.52(0.48-0.56)	0.458437	0.640952	0.53(0.45-0.61)	0.414467	0.939687
INSL4	0.57(0.53-0.61)	0.000907192	0.00522763	0.62(0.54-0.7)	0.00274788	0.145826
INSL5	0.56(0.52-0.6)	0.00250026	0.0123299	0.51(0.43-0.59)	0.834112	0.99776
INSR	0.51(0.46-0.55)	0.803064	0.879733	0.49(0.41-0.57)	0.883257	0.998666
IPCEF1	0.5(0.46-0.54)	0.867762	0.914218	0.56(0.48-0.64)	0.158348	0.803972
IQGAP2	0.53(0.49-0.57)	0.188057	0.37069	0.54(0.46-0.62)	0.379593	0.935247
IRAG2	0.52(0.48-0.56)	0.389782	0.581191	0.51(0.43-0.59)	0.745197	0.989635
IRAK1	0.53(0.49-0.57)	0.218738	0.406311	0.51(0.43-0.59)	0.81724	0.993956
IRAK4	0.52(0.48-0.56)	0.39548	0.585917	0.52(0.44-0.6)	0.62678	0.970494
ISLR2	0.54(0.5-0.58)	0.0494704	0.143816	0.6(0.53-0.68)	0.0110202	0.305911
ISM1	0.53(0.5-0.57)	0.0883765	0.22238	0.53(0.45-0.61)	0.446842	0.939687
IST1	0.53(0.49-0.57)	0.126679	0.283617	0.5(0.42-0.58)	0.921379	0.998666
ITGA11	0.58(0.54-0.62)	0.00013182	0.000989125	0.53(0.45-0.61)	0.498763	0.944959
ITGA5	0.53(0.49-0.57)	0.109484	0.259569	0.51(0.43-0.59)	0.869973	0.998666
ITGA6	0.51(0.47-0.56)	0.482398	0.656842	0.54(0.46-0.62)	0.329592	0.91448
ITGAL	0.51(0.47-0.55)	0.64957	0.78277	0.57(0.49-0.65)	0.0976837	0.71551
ITGAM	0.58(0.54-0.62)	0.00019321	0.00135703	0.53(0.45-0.61)	0.498763	0.944959
ITGAV	0.57(0.52-0.61)	0.00111758	0.00630074	0.53(0.45-0.61)	0.431182	0.939687
ITGB1	0.54(0.49-0.58)	0.0640025	0.174522	0.51(0.43-0.59)	0.774524	0.991309
ITGB1BP2	0.51(0.47-0.55)	0.60099	0.748927	0.5(0.42-0.58)	0.908011	0.998666
ITGB2	0.58(0.54-0.62)	0.000117035	0.000887765	0.52(0.44-0.6)	0.583106	0.962684
ITGB5	0.51(0.47-0.55)	0.582262	0.734784	0.51(0.43-0.59)	0.750669	0.990098
ITGB6	0.51(0.47-0.56)	0.479855	0.65509	0.54(0.46-0.62)	0.301739	0.897426
ITGB7	0.5(0.46-0.55)	0.830785	0.893516	0.63(0.55-0.7)	0.00183956	0.121434
ITGBL1	0.58(0.54-0.62)	0.00014877	0.0010889	0.53(0.45-0.61)	0.476127	0.94233
ITIH3	0.63(0.59-0.67)	<0.0001	<0.0001	0.57(0.49-0.65)	0.0796916	0.692409
ITIH4	0.61(0.57-0.65)	<0.0001	<0.0001	0.53(0.45-0.61)	0.48964	0.944959
ITM2A	0.52(0.48-0.56)	0.298569	0.494569	0.55(0.47-0.63)	0.203719	0.835228
ITPR1	0.53(0.49-0.57)	0.116207	0.270009	0.49(0.41-0.57)	0.800453	0.992739
JAM2	0.51(0.47-0.56)	0.599651	0.748911	0.48(0.4-0.56)	0.670047	0.970965
JAM3	0.51(0.47-0.55)	0.674212	0.801513	0.51(0.43-0.59)	0.860507	0.998666
JPT2	0.52(0.48-0.56)	0.343234	0.536319	0.5(0.42-0.58)	0.969276	0.998666
KAZALD1	0.55(0.51-0.59)	0.0214847	0.0753227	0.51(0.43-0.59)	0.794877	0.992739
KAZN	0.53(0.49-0.57)	0.161339	0.338244	0.54(0.46-0.62)	0.298371	0.894288
KCTD5	0.5(0.46-0.54)	0.978233	0.989466	0.53(0.45-0.61)	0.432592	0.939687
KDR	0.51(0.47-0.54)	0.795785	0.878775	0.56(0.49-0.64)	0.111566	0.738255
KEL	0.52(0.48-0.56)	0.256497	0.450761	0.53(0.45-0.61)	0.456973	0.940547
KHK	0.54(0.5-0.58)	0.0760698	0.199349	0.54(0.46-0.62)	0.33802	0.919596
KIAA0319	0.52(0.48-0.56)	0.340556	0.533733	0.48(0.4-0.56)	0.61997	0.970494
KIF1C	0.54(0.5-0.58)	0.0759771	0.199349	0.5(0.42-0.58)	0.988476	0.998666
KIF22	0.49(0.45-0.53)	0.516803	0.685347	0.54(0.46-0.62)	0.278692	0.881168
KIRREL2	0.52(0.48-0.56)	0.410965	0.598654	0.51(0.43-0.59)	0.725244	0.983897
KIT	0.52(0.48-0.56)	0.404788	0.592553	0.51(0.43-0.59)	0.736106	0.987739
KITLG	0.56(0.52-0.6)	0.00367291	0.0171787	0.51(0.43-0.59)	0.727051	0.984866
KLB	0.53(0.49-0.57)	0.109936	0.260304	0.53(0.45-0.61)	0.391455	0.939163
KLF4	0.55(0.51-0.59)	0.0146098	0.0538445	0.54(0.46-0.62)	0.289513	0.890924
KLHL41	0.49(0.45-0.54)	0.785661	0.871743	0.48(0.4-0.56)	0.571595	0.958799
KLK1	0.53(0.49-0.58)	0.0947414	0.233606	0.53(0.45-0.61)	0.456973	0.940547
KLK10	0.6(0.56-0.63)	<0.0001	<0.0001	0.62(0.54-0.69)	0.00471168	0.205179
KLK11	0.62(0.58-0.66)	<0.0001	<0.0001	0.59(0.51-0.67)	0.0291857	0.446278
KLK13	0.59(0.55-0.63)	<0.0001	0.000130145	0.65(0.57-0.72)	0.00026041	0.0327814
KLK14	0.58(0.54-0.62)	0.000134882	0.00100847	0.64(0.56-0.71)	0.000863376	0.0819905
KLK15	0.54(0.5-0.58)	0.0702593	0.187179	0.6(0.53-0.68)	0.0102841	0.302327
KLK4	0.61(0.57-0.65)	<0.0001	<0.0001	0.70(0.63-0.77)	<0.0001	0.000538911
KLK6	0.51(0.47-0.54)	0.793847	0.8771	0.48(0.4-0.56)	0.709056	0.981366
KLK7	0.52(0.48-0.56)	0.346771	0.541035	0.49(0.41-0.57)	0.85106	0.998666
KLK8	0.55(0.51-0.59)	0.00915132	0.0360855	0.49(0.41-0.57)	0.789312	0.991309
KLKB1	0.55(0.51-0.59)	0.0118864	0.045663	0.52(0.44-0.6)	0.540907	0.951267
KLRB1	0.55(0.5-0.59)	0.0187601	0.0666671	0.49(0.41-0.57)	0.772681	0.991309
KLRD1	0.51(0.47-0.55)	0.517934	0.686411	0.52(0.44-0.6)	0.574873	0.95954
KLRF1	0.51(0.46-0.55)	0.800057	0.879332	0.47(0.39-0.55)	0.407617	0.939163
KLRK1	0.5(0.46-0.55)	0.822474	0.890431	0.52(0.44-0.6)	0.542502	0.951267
KRT18	0.54(0.5-0.57)	0.0807695	0.208521	0.49(0.41-0.57)	0.879458	0.998666
KRT19	0.64(0.6-0.68)	<0.0001	<0.0001	0.63(0.55-0.7)	0.00170892	0.118009
KRT5	0.5(0.46-0.54)	0.966437	0.982059	0.52(0.44-0.6)	0.581455	0.962684
KYAT1	0.54(0.5-0.58)	0.0515152	0.148427	0.52(0.44-0.6)	0.599736	0.96744
KYNU	0.49(0.45-0.53)	0.780388	0.868207	0.54(0.46-0.62)	0.316626	0.906823
L1CAM	0.53(0.49-0.57)	0.136448	0.300244	0.57(0.49-0.65)	0.0887693	0.701065
L3HYPDH	0.51(0.47-0.56)	0.49766	0.668891	0.52(0.44-0.6)	0.614883	0.970494
LACRT	0.52(0.47-0.56)	0.440148	0.624819	0.5(0.42-0.58)	0.936683	0.998666
LACTB2	0.52(0.48-0.56)	0.381996	0.572856	0.53(0.45-0.61)	0.483609	0.944959
LAG3	0.5(0.46-0.55)	0.877982	0.919946	0.59(0.52-0.67)	0.0199221	0.365554
LAIR1	0.61(0.57-0.65)	<0.0001	<0.0001	0.53(0.45-0.61)	0.518834	0.945586
LAIR2	0.54(0.5-0.58)	0.0319387	0.1033	0.52(0.44-0.6)	0.6474	0.970494
LAMA4	0.56(0.51-0.6)	0.00647519	0.0276788	0.58(0.5-0.66)	0.0600996	0.617304
LAMB1	0.5(0.45-0.54)	0.850598	0.904563	0.53(0.45-0.61)	0.432592	0.939687
LAMP1	0.51(0.47-0.55)	0.49649	0.667749	0.52(0.44-0.6)	0.692999	0.977639
LAMP2	0.49(0.45-0.53)	0.671949	0.800049	0.56(0.48-0.64)	0.16049	0.803972
LAMP3	0.71(0.67-0.74)	<0.0001	<0.0001	0.65(0.57-0.72)	0.00027289	0.0335717
LAMTOR5	0.52(0.48-0.56)	0.249973	0.444538	0.48(0.4-0.56)	0.618272	0.970494
LAP3	0.53(0.49-0.57)	0.21047	0.399127	0.5(0.41-0.58)	0.906103	0.998666
LAT	0.51(0.47-0.55)	0.600042	0.748911	0.55(0.47-0.63)	0.220466	0.845171
LAT2	0.51(0.47-0.55)	0.617944	0.760841	0.48(0.4-0.56)	0.568326	0.956576
LATS1	0.52(0.48-0.56)	0.33968	0.533088	0.44(0.36-0.52)	0.163379	0.803972
LAYN	0.6(0.56-0.64)	<0.0001	<0.0001	0.57(0.5-0.65)	0.0662495	0.639231
LBP	0.59(0.54-0.63)	<0.0001	0.000191913	0.6(0.52-0.68)	0.0156542	0.348921
LBR	0.54(0.5-0.57)	0.0774334	0.201153	0.51(0.43-0.59)	0.806039	0.992739
LCAT	0.54(0.5-0.58)	0.0426307	0.128138	0.52(0.44-0.6)	0.588073	0.964325
LCN15	0.55(0.51-0.6)	0.00885575	0.03512	0.61(0.54-0.69)	0.00492853	0.205179
LCN2	0.61(0.57-0.66)	<0.0001	<0.0001	0.54(0.47-0.62)	0.270235	0.875643
LCP1	0.52(0.48-0.56)	0.270702	0.466259	0.53(0.45-0.61)	0.455518	0.940547
LDLR	0.53(0.49-0.57)	0.142239	0.308196	0.52(0.44-0.6)	0.576515	0.960208
LDLRAP1	0.53(0.49-0.57)	0.19526	0.38085	0.56(0.48-0.64)	0.157639	0.803972
LECT2	0.6(0.56-0.64)	<0.0001	<0.0001	0.52(0.44-0.6)	0.591394	0.964803
LEFTY2	0.52(0.47-0.56)	0.441797	0.62589	0.59(0.51-0.67)	0.0254878	0.416814
LEP	0.52(0.48-0.56)	0.286214	0.483044	0.58(0.5-0.66)	0.0511913	0.576585
LEPR	0.51(0.46-0.55)	0.796308	0.87879	0.55(0.47-0.63)	0.202011	0.835228
LETM1	0.55(0.51-0.59)	0.0145247	0.0537209	0.6(0.52-0.68)	0.0130693	0.315148
LGALS1	0.57(0.53-0.61)	0.000473791	0.00296795	0.58(0.5-0.66)	0.0475726	0.556178
LGALS3	0.53(0.48-0.57)	0.202789	0.390959	0.55(0.47-0.63)	0.180756	0.82109
LGALS3BP	0.54(0.5-0.58)	0.0423905	0.1276	0.54(0.46-0.62)	0.318958	0.908675
LGALS4	0.58(0.54-0.63)	<0.0001	0.000389857	0.6(0.52-0.68)	0.01125	0.307558
LGALS8	0.52(0.48-0.55)	0.462057	0.643941	0.52(0.44-0.6)	0.565066	0.955248
LGALS9	0.6(0.56-0.64)	<0.0001	<0.0001	0.53(0.45-0.61)	0.392787	0.939163
LGMN	0.59(0.55-0.63)	<0.0001	<0.0001	0.57(0.49-0.65)	0.0883189	0.701065
LHB	0.51(0.47-0.55)	0.72505	0.835148	0.53(0.44-0.61)	0.539315	0.951267
LHPP	0.52(0.48-0.56)	0.361287	0.553336	0.5(0.42-0.58)	0.978875	0.998666
LIFR	0.51(0.47-0.55)	0.710986	0.827354	0.48(0.4-0.56)	0.682369	0.975096
LILRA2	0.51(0.47-0.55)	0.678942	0.804243	0.51(0.42-0.59)	0.896573	0.998666
LILRA3	0.52(0.48-0.56)	0.373835	0.565497	0.5(0.42-0.58)	0.963519	0.998666
LILRA5	0.6(0.56-0.64)	<0.0001	<0.0001	0.53(0.45-0.61)	0.413092	0.939687
LILRA6	0.54(0.49-0.58)	0.0870895	0.219672	0.53(0.45-0.62)	0.391455	0.939163
LILRB4	0.57(0.53-0.61)	0.000644426	0.00385179	0.57(0.49-0.65)	0.0962304	0.712579
LILRB5	0.52(0.48-0.56)	0.355206	0.547642	0.55(0.47-0.63)	0.254858	0.874236
LIPF	0.56(0.52-0.6)	0.00424033	0.0191963	0.52(0.44-0.6)	0.687676	0.976749
LMNB1	0.57(0.53-0.61)	0.000583572	0.00355945	0.55(0.47-0.63)	0.186308	0.826128
LMNB2	0.6(0.56-0.64)	<0.0001	<0.0001	0.55(0.47-0.63)	0.26401	0.875643
LMOD1	0.57(0.53-0.61)	0.00080763	0.00471909	0.6(0.52-0.68)	0.0162863	0.349832
LONP1	0.51(0.47-0.55)	0.56546	0.720995	0.53(0.45-0.62)	0.392787	0.939163
LPA	0.51(0.46-0.55)	0.737473	0.841098	0.55(0.47-0.63)	0.18233	0.82109
LPCAT2	0.58(0.54-0.62)	<0.0001	0.000637481	0.51(0.43-0.59)	0.892765	0.998666
LPL	0.51(0.47-0.55)	0.629735	0.770455	0.6(0.52-0.67)	0.0195417	0.364756
LPO	0.53(0.49-0.57)	0.142575	0.308198	0.62(0.54-0.7)	0.00321419	0.168917
LRCH4	0.5(0.46-0.53)	0.813762	0.885502	0.54(0.46-0.62)	0.295029	0.893671
LRG1	0.62(0.59-0.66)	<0.0001	<0.0001	0.56(0.48-0.64)	0.130597	0.765347
LRIG1	0.6(0.56-0.64)	<0.0001	<0.0001	0.59(0.51-0.67)	0.0219228	0.385287
LRP1	0.53(0.49-0.57)	0.181185	0.363067	0.6(0.53-0.68)	0.0110964	0.306453
LRP11	0.55(0.51-0.59)	0.0121922	0.0466658	0.52(0.44-0.61)	0.542502	0.951267
LRPAP1	0.55(0.51-0.59)	0.011217	0.0433308	0.59(0.51-0.67)	0.0261283	0.422187
LRRC25	0.56(0.52-0.6)	0.00315825	0.0152856	0.56(0.48-0.64)	0.114853	0.738919
LRRC37A2	0.51(0.47-0.55)	0.598318	0.748159	0.5(0.42-0.58)	0.936683	0.998666
LRRFIP1	0.51(0.47-0.55)	0.583493	0.735809	0.48(0.4-0.56)	0.698336	0.979045
LRRN1	0.57(0.53-0.62)	0.000276097	0.00184596	0.57(0.49-0.65)	0.0971974	0.71551
LRTM2	0.55(0.51-0.59)	0.00916842	0.0360855	0.51(0.43-0.59)	0.789312	0.991309
LSP1	0.54(0.51-0.58)	0.0340021	0.108123	0.55(0.47-0.63)	0.203719	0.835228
LTBP2	0.61(0.57-0.65)	<0.0001	<0.0001	0.61(0.54-0.69)	0.00496554	0.205179
LTBP3	0.55(0.51-0.6)	0.00867572	0.0346696	0.49(0.41-0.57)	0.875662	0.998666
LTBR	0.6(0.56-0.64)	<0.0001	<0.0001	0.51(0.43-0.59)	0.866184	0.998666
LUZP2	0.51(0.46-0.55)	0.773285	0.864455	0.53(0.45-0.61)	0.459891	0.940547
LXN	0.51(0.46-0.55)	0.757301	0.856222	0.52(0.44-0.6)	0.696555	0.97883
LY6D	0.56(0.52-0.6)	0.00314286	0.0152465	0.52(0.44-0.6)	0.685905	0.976749
LY75	0.51(0.47-0.55)	0.680936	0.804765	0.54(0.46-0.62)	0.291711	0.893117
LY9	0.51(0.47-0.55)	0.548416	0.707918	0.53(0.45-0.62)	0.398142	0.939163
LY96	0.56(0.53-0.6)	0.00169935	0.00884002	0.54(0.46-0.62)	0.364125	0.924488
LYN	0.52(0.48-0.56)	0.33453	0.529461	0.51(0.43-0.59)	0.806039	0.992739
LYPD3	0.56(0.52-0.6)	0.00319386	0.015411	0.6(0.52-0.68)	0.0116425	0.30953
LYSMD3	0.52(0.48-0.57)	0.275695	0.470237	0.46(0.38-0.54)	0.346585	0.921108
LYVE1	0.5(0.46-0.54)	0.948012	0.970816	0.53(0.45-0.61)	0.491155	0.944959
LYZL2	0.52(0.48-0.56)	0.257398	0.451704	0.53(0.45-0.61)	0.414467	0.939687
LZTFL1	0.54(0.5-0.58)	0.0469844	0.138627	0.5(0.42-0.58)	0.973115	0.998666
MAD1L1	0.57(0.53-0.61)	0.000974757	0.00558611	0.52(0.44-0.6)	0.60813	0.970494
MAMDC2	0.51(0.47-0.56)	0.465724	0.644885	0.56(0.48-0.64)	0.11765	0.738919
MAMDC4	0.54(0.49-0.58)	0.0841054	0.214479	0.51(0.43-0.59)	0.796734	0.992739
MAN1A2	0.55(0.51-0.6)	0.00845255	0.0339077	0.61(0.54-0.69)	0.00567606	0.21637
MAN2B2	0.51(0.47-0.55)	0.671121	0.799945	0.55(0.47-0.63)	0.187917	0.826316
MANF	0.49(0.45-0.53)	0.538132	0.699839	0.49(0.41-0.57)	0.887058	0.998666
MANSC1	0.55(0.51-0.6)	0.0079621	0.0322504	0.54(0.46-0.62)	0.318958	0.908675
MAP2	0.5(0.46-0.54)	0.870844	0.91654	0.54(0.46-0.62)	0.2755	0.880603
MAP2K6	0.54(0.5-0.58)	0.081068	0.208775	0.51(0.43-0.59)	0.824729	0.994931
MAP3K5	0.51(0.47-0.55)	0.578744	0.732117	0.52(0.44-0.6)	0.571595	0.958799
MAP4K5	0.53(0.49-0.57)	0.198949	0.385338	0.51(0.43-0.6)	0.716235	0.983257
MAPK9	0.51(0.47-0.55)	0.602444	0.749373	0.51(0.43-0.59)	0.856726	0.998666
MAPKAPK2	0.52(0.48-0.56)	0.291919	0.489544	0.53(0.45-0.61)	0.458431	0.940547
MARCO	0.53(0.48-0.57)	0.206164	0.393727	0.55(0.47-0.63)	0.262982	0.875643
MARS1	0.53(0.49-0.57)	0.181733	0.363467	0.52(0.44-0.6)	0.613192	0.970494
MASP1	0.53(0.49-0.57)	0.132465	0.293648	0.55(0.47-0.63)	0.245929	0.867805
MATN2	0.54(0.5-0.58)	0.0331002	0.105738	0.6(0.52-0.67)	0.0183191	0.358768
MATN3	0.53(0.49-0.57)	0.0980734	0.238162	0.62(0.54-0.69)	0.00433643	0.198925
MAVS	0.5(0.46-0.54)	0.919884	0.951825	0.51(0.43-0.59)	0.719834	0.983897
MAX	0.52(0.48-0.56)	0.267687	0.463015	0.48(0.4-0.56)	0.635337	0.970494
MBL2	0.53(0.49-0.57)	0.110998	0.262185	0.5(0.42-0.58)	0.988476	0.998666
MCAM	0.56(0.52-0.6)	0.00407873	0.0186994	0.49(0.41-0.57)	0.864291	0.998666
MCEMP1	0.49(0.45-0.52)	0.489763	0.662117	0.52(0.44-0.6)	0.553728	0.955171
MCFD2	0.51(0.47-0.55)	0.474766	0.651126	0.51(0.43-0.59)	0.778213	0.991309
MDGA1	0.54(0.5-0.58)	0.0775561	0.201221	0.53(0.45-0.61)	0.503358	0.944959
MDH1	0.52(0.48-0.56)	0.266705	0.462097	0.54(0.46-0.62)	0.278692	0.881168
MDK	0.6(0.56-0.64)	<0.0001	<0.0001	0.61(0.53-0.69)	0.00652439	0.230827
MECR	0.5(0.46-0.54)	0.913505	0.946162	0.57(0.49-0.65)	0.0839155	0.701065
MEGF10	0.55(0.51-0.59)	0.0120011	0.0460189	0.54(0.46-0.62)	0.333187	0.918768
MEGF9	0.54(0.5-0.58)	0.0407358	0.125321	0.55(0.47-0.63)	0.24987	0.87261
MELTF	0.5(0.46-0.54)	0.998823	0.999276	0.54(0.46-0.62)	0.386156	0.937337
MENT	0.52(0.48-0.56)	0.418409	0.606533	0.5(0.42-0.58)	0.913737	0.998666
MEP1A	0.51(0.47-0.55)	0.648321	0.782276	0.59(0.51-0.67)	0.027962	0.436191
MEP1B	0.59(0.56-0.63)	<0.0001	<0.0001	0.58(0.5-0.66)	0.0604284	0.619505
MEPE	0.53(0.48-0.57)	0.20649	0.393727	0.5(0.42-0.58)	0.932855	0.998666
MERTK	0.5(0.45-0.54)	0.827524	0.89164	0.52(0.44-0.6)	0.589732	0.964417
MESD	0.52(0.48-0.56)	0.357432	0.549854	0.53(0.45-0.61)	0.483609	0.944959
MET	0.56(0.52-0.6)	0.00201717	0.010263	0.52(0.44-0.6)	0.654335	0.970494
METAP1D	0.52(0.48-0.56)	0.409007	0.597471	0.54(0.46-0.62)	0.276561	0.880603
METAP2	0.53(0.49-0.57)	0.149302	0.320074	0.49(0.41-0.58)	0.892765	0.998666
MFAP4	0.5(0.46-0.55)	0.840314	0.899843	0.55(0.47-0.63)	0.258898	0.875643
MFAP5	0.48(0.44-0.53)	0.43662	0.620977	0.55(0.47-0.63)	0.227805	0.852772
MFGE8	0.52(0.48-0.56)	0.34319	0.536319	0.54(0.46-0.62)	0.327209	0.913452
MGLL	0.54(0.5-0.58)	0.048033	0.140332	0.55(0.47-0.63)	0.216861	0.842416
MGMT	0.52(0.48-0.56)	0.431971	0.61683	0.51(0.43-0.59)	0.811635	0.993956
MIA	0.52(0.48-0.56)	0.273645	0.468823	0.55(0.47-0.63)	0.259915	0.875643
MIF	0.53(0.49-0.57)	0.196313	0.380918	0.47(0.39-0.55)	0.485113	0.944959
MILR1	0.52(0.48-0.55)	0.445956	0.62982	0.48(0.4-0.56)	0.650863	0.970494
MINDY1	0.48(0.44-0.52)	0.382664	0.573446	0.51(0.43-0.59)	0.785607	0.991309
MINK1	0.53(0.49-0.57)	0.157144	0.331448	0.57(0.49-0.65)	0.0856551	0.701065
MITD1	0.53(0.49-0.57)	0.182355	0.364361	0.51(0.43-0.59)	0.723439	0.983897
MLN	0.55(0.51-0.6)	0.00779314	0.0319381	0.66(0.58-0.73)	<0.0001	0.0191252
MME	0.5(0.46-0.54)	0.990441	0.994761	0.49(0.41-0.57)	0.741556	0.988681
MMP1	0.58(0.54-0.62)	0.000101806	0.000777902	0.55(0.48-0.63)	0.178414	0.818439
MMP10	0.6(0.56-0.64)	<0.0001	<0.0001	0.57(0.49-0.65)	0.0905894	0.701065
MMP12	0.74(0.71-0.78)	<0.0001	<0.0001	0.78(0.72-0.85)	<0.0001	<0.0001
MMP3	0.53(0.49-0.57)	0.159947	0.33628	0.57(0.49-0.65)	0.0996487	0.720158
MMP7	0.63(0.59-0.67)	<0.0001	<0.0001	0.67(0.59-0.74)	<0.0001	0.00874822
MMP8	0.61(0.57-0.65)	<0.0001	<0.0001	0.48(0.4-0.56)	0.682369	0.975096
MMP9	0.61(0.57-0.65)	<0.0001	<0.0001	0.47(0.39-0.55)	0.470187	0.940547
MNDA	0.55(0.51-0.59)	0.0192767	0.0682751	0.47(0.38-0.55)	0.391455	0.939163
MOCS2	0.53(0.49-0.57)	0.117468	0.271504	0.51(0.43-0.59)	0.815371	0.993956
MOG	0.5(0.46-0.55)	0.825186	0.891423	0.5(0.42-0.59)	0.904196	0.998666
MPHOSPH8	0.52(0.48-0.56)	0.451125	0.634985	0.5(0.42-0.58)	0.976955	0.998666
MPI	0.52(0.48-0.55)	0.464281	0.64478	0.51(0.42-0.59)	0.898478	0.998666
MPIG6B	0.5(0.46-0.54)	0.929059	0.958939	0.5(0.42-0.58)	0.936683	0.998666
MPO	0.56(0.52-0.6)	0.00168214	0.00877238	0.5(0.42-0.58)	0.965438	0.998666
MRC1	0.57(0.53-0.61)	0.000640289	0.00383805	0.61(0.53-0.68)	0.00906855	0.282115
MRI1	0.51(0.47-0.55)	0.643776	0.779859	0.58(0.5-0.66)	0.0591221	0.611908
MRPL58	0.52(0.48-0.56)	0.242711	0.436951	0.49(0.41-0.58)	0.900383	0.998666
MSLN	0.68(0.64-0.71)	<0.0001	<0.0001	0.68(0.61-0.76)	<0.0001	0.00222446
MSMB	0.64(0.6-0.68)	<0.0001	<0.0001	0.67(0.59-0.74)	<0.0001	0.00898662
MSR1	0.6(0.56-0.63)	<0.0001	<0.0001	0.65(0.57-0.72)	0.000322612	0.0371553
MSRA	0.49(0.45-0.53)	0.759918	0.857786	0.48(0.4-0.57)	0.712643	0.982061
MST1	0.55(0.51-0.6)	0.00920971	0.0361798	0.58(0.5-0.66)	0.0511913	0.576585
MSTN	0.54(0.5-0.58)	0.0342439	0.108726	0.55(0.47-0.63)	0.213298	0.842416
MTDH	0.52(0.47-0.56)	0.449907	0.633698	0.53(0.45-0.61)	0.455518	0.940547
MTHFSD	0.53(0.49-0.57)	0.189733	0.373027	0.55(0.47-0.63)	0.254858	0.874236
MTIF3	0.51(0.47-0.55)	0.590722	0.74187	0.55(0.47-0.63)	0.261957	0.875643
MTSS1	0.52(0.48-0.56)	0.381228	0.572117	0.53(0.45-0.61)	0.429774	0.939687
MTSS2	0.54(0.5-0.58)	0.0491575	0.143273	0.48(0.4-0.56)	0.657813	0.970494
MTUS1	0.51(0.47-0.55)	0.702255	0.821896	0.51(0.43-0.59)	0.820982	0.993956
MUC13	0.53(0.49-0.57)	0.177997	0.359755	0.53(0.45-0.61)	0.452615	0.940547
MUC2	0.54(0.5-0.58)	0.036838	0.115518	0.54(0.46-0.62)	0.35154	0.922389
MVK	0.52(0.48-0.56)	0.237084	0.429779	0.55(0.47-0.63)	0.238178	0.862987
MYBPC1	0.51(0.47-0.55)	0.606164	0.750781	0.55(0.47-0.63)	0.19035	0.828934
MYBPC2	0.53(0.49-0.57)	0.165746	0.343683	0.62(0.55-0.7)	0.00240103	0.138264
MYCBP2	0.51(0.46-0.55)	0.746439	0.847617	0.53(0.45-0.61)	0.498763	0.944959
MYDGF	0.51(0.47-0.55)	0.681697	0.804765	0.49(0.41-0.57)	0.819111	0.993956
MYH9	0.51(0.47-0.55)	0.767208	0.86131	0.51(0.43-0.59)	0.787459	0.991309
MYL3	0.49(0.45-0.53)	0.647918	0.782276	0.5(0.42-0.58)	0.996159	0.998927
MYOC	0.5(0.46-0.54)	0.832796	0.894088	0.57(0.49-0.65)	0.105215	0.726441
MYOM3	0.53(0.49-0.57)	0.174927	0.355879	0.55(0.47-0.63)	0.232479	0.856062
MZB1	0.63(0.59-0.67)	<0.0001	<0.0001	0.61(0.53-0.69)	0.00597628	0.220066
NAA80	0.53(0.49-0.57)	0.189911	0.373027	0.48(0.4-0.56)	0.574873	0.95954
NAAA	0.5(0.46-0.54)	0.873255	0.91815	0.58(0.5-0.66)	0.0594465	0.614091
NACC1	0.52(0.48-0.56)	0.278019	0.47304	0.56(0.48-0.64)	0.161208	0.803972
NADK	0.5(0.46-0.54)	0.990076	0.994761	0.48(0.39-0.56)	0.540907	0.951267
NAGK	0.55(0.51-0.59)	0.0195015	0.0689061	0.5(0.42-0.58)	0.930941	0.998666
NAGPA	0.55(0.51-0.59)	0.0108463	0.042133	0.54(0.46-0.62)	0.342897	0.920685
NAP1L4	0.52(0.48-0.56)	0.247985	0.44327	0.53(0.45-0.61)	0.44111	0.939687
NARS1	0.51(0.48-0.55)	0.471241	0.649467	0.49(0.41-0.57)	0.854836	0.998666
NBL1	0.6(0.56-0.64)	<0.0001	<0.0001	0.47(0.39-0.55)	0.497236	0.944959
NBN	0.51(0.47-0.55)	0.63414	0.773493	0.54(0.46-0.62)	0.280834	0.882271
NCAM1	0.57(0.53-0.61)	0.00117718	0.00656574	0.53(0.45-0.61)	0.525093	0.947127
NCAM2	0.52(0.48-0.56)	0.384855	0.576316	0.56(0.48-0.64)	0.170773	0.812296
NCAN	0.57(0.53-0.61)	0.000310918	0.00205354	0.54(0.46-0.62)	0.303999	0.898631
NCF2	0.55(0.51-0.59)	0.0135791	0.0506728	0.53(0.45-0.61)	0.436839	0.939687
NCK2	0.52(0.48-0.56)	0.306513	0.501663	0.52(0.44-0.6)	0.62678	0.970494
NCR1	0.52(0.48-0.56)	0.311456	0.505602	0.57(0.49-0.65)	0.0901314	0.701065
NCR3LG1	0.56(0.51-0.6)	0.00667932	0.0282396	0.52(0.44-0.6)	0.547299	0.952311
NCS1	0.53(0.49-0.57)	0.146611	0.315793	0.52(0.44-0.6)	0.545698	0.952311
NDRG1	0.52(0.48-0.56)	0.314979	0.509187	0.56(0.48-0.64)	0.166307	0.805177
NDUFB7	0.53(0.5-0.57)	0.0895494	0.224789	0.52(0.44-0.6)	0.677078	0.973393
NDUFS6	0.53(0.49-0.58)	0.0885608	0.222576	0.55(0.47-0.63)	0.194457	0.831961
NECAP2	0.49(0.45-0.53)	0.532443	0.695477	0.52(0.44-0.6)	0.547299	0.952311
NECTIN2	0.58(0.54-0.62)	0.000146692	0.00108315	0.51(0.43-0.59)	0.849174	0.998666
NECTIN4	0.62(0.58-0.66)	<0.0001	<0.0001	0.56(0.48-0.64)	0.161929	0.803972
NEDD4L	0.55(0.51-0.59)	0.0222539	0.0774986	0.52(0.44-0.6)	0.583106	0.962684
NEFL	0.58(0.54-0.62)	<0.0001	0.000613423	0.58(0.5-0.66)	0.0412162	0.53502
NEK7	0.49(0.45-0.53)	0.514817	0.683599	0.51(0.43-0.59)	0.770839	0.991309
NELL1	0.51(0.47-0.55)	0.657441	0.788507	0.51(0.43-0.59)	0.736106	0.987739
NELL2	0.52(0.48-0.57)	0.256407	0.450761	0.53(0.45-0.61)	0.526664	0.948065
NEO1	0.52(0.48-0.56)	0.330337	0.524018	0.53(0.45-0.61)	0.521959	0.945875
NEXN	0.53(0.49-0.57)	0.151141	0.323032	0.53(0.45-0.61)	0.485113	0.944959
NFASC	0.53(0.49-0.57)	0.141968	0.308196	0.59(0.51-0.67)	0.0269485	0.430302
NFATC1	0.53(0.49-0.57)	0.121592	0.277203	0.5(0.42-0.58)	0.957764	0.998666
NFE2	0.53(0.49-0.57)	0.125126	0.282177	0.52(0.44-0.6)	0.673559	0.970965
NFKB1	0.53(0.49-0.57)	0.139988	0.306416	0.54(0.46-0.62)	0.286238	0.88925
NFKBIE	0.48(0.44-0.52)	0.425261	0.611789	0.49(0.41-0.57)	0.774524	0.991309
NFU1	0.5(0.46-0.54)	0.909065	0.94223	0.49(0.41-0.57)	0.759817	0.991309
NFX1	0.53(0.49-0.57)	0.104078	0.248976	0.49(0.41-0.57)	0.763486	0.991309
NFYA	0.52(0.48-0.56)	0.323629	0.51749	0.5(0.42-0.58)	0.973115	0.998666
NHLRC3	0.57(0.53-0.61)	0.00144013	0.00774257	0.53(0.45-0.61)	0.411719	0.939163
NID1	0.53(0.49-0.57)	0.146571	0.315793	0.58(0.5-0.66)	0.0565799	0.600524
NID2	0.5(0.46-0.54)	0.930812	0.959799	0.5(0.42-0.58)	0.925202	0.998666
NINJ1	0.52(0.48-0.57)	0.254514	0.448788	0.53(0.44-0.61)	0.537726	0.951267
NIT1	0.54(0.5-0.58)	0.0726457	0.192798	0.56(0.48-0.64)	0.127561	0.761289
NIT2	0.54(0.5-0.58)	0.0667254	0.180765	0.56(0.48-0.64)	0.1143	0.738919
NME3	0.55(0.51-0.59)	0.0115494	0.0445325	0.54(0.46-0.62)	0.349057	0.92213
NMI	0.5(0.46-0.54)	0.928317	0.958648	0.51(0.43-0.59)	0.732479	0.987033
NMNAT1	0.52(0.48-0.56)	0.255828	0.450724	0.49(0.41-0.57)	0.745197	0.989635
NOMO1	0.52(0.48-0.56)	0.39959	0.58726	0.51(0.43-0.59)	0.819111	0.993956
NOS1	0.55(0.51-0.59)	0.0146638	0.0539482	0.58(0.51-0.66)	0.0400353	0.53246
NOS3	0.59(0.55-0.63)	<0.0001	<0.0001	0.59(0.51-0.67)	0.0229148	0.396288
NOTCH1	0.52(0.48-0.56)	0.304591	0.500297	0.52(0.44-0.6)	0.61997	0.970494
NOTCH2	0.53(0.49-0.57)	0.178818	0.360052	0.54(0.46-0.62)	0.3809	0.935486
NOTCH3	0.55(0.51-0.6)	0.00787202	0.0321981	0.56(0.48-0.64)	0.122236	0.752911
NPC2	0.68(0.64-0.71)	<0.0001	<0.0001	0.55(0.47-0.63)	0.204576	0.835228
NPDC1	0.58(0.54-0.62)	<0.0001	0.000340315	0.54(0.47-0.62)	0.270235	0.875643
NPHS1	0.51(0.47-0.55)	0.620254	0.762433	0.56(0.48-0.64)	0.162653	0.803972
NPL	0.55(0.51-0.59)	0.0181755	0.0649215	0.59(0.52-0.67)	0.0200504	0.366665
NPPC	0.54(0.5-0.59)	0.0283825	0.0938287	0.5(0.42-0.58)	0.961601	0.998666
NPTN	0.52(0.48-0.56)	0.306683	0.501663	0.55(0.47-0.63)	0.191166	0.831151
NPTX1	0.58(0.54-0.62)	0.000185453	0.00130694	0.69(0.62-0.76)	<0.0001	0.00152667
NPTX2	0.54(0.5-0.58)	0.0544475	0.154108	0.55(0.47-0.63)	0.24495	0.867805
NPTXR	0.52(0.48-0.56)	0.380697	0.57173	0.53(0.45-0.61)	0.49419	0.944959
NPY	0.52(0.48-0.57)	0.223861	0.413984	0.54(0.47-0.62)	0.270235	0.875643
NRCAM	0.51(0.46-0.55)	0.799044	0.879317	0.5(0.42-0.58)	0.994238	0.998666
NRGN	0.51(0.47-0.55)	0.605895	0.750781	0.51(0.43-0.59)	0.854836	0.998666
NRP1	0.56(0.52-0.6)	0.00576155	0.0251435	0.5(0.42-0.58)	0.959682	0.998666
NRP2	0.57(0.52-0.61)	0.00102683	0.00582058	0.55(0.47-0.63)	0.18233	0.82109
NSFL1C	0.51(0.47-0.55)	0.472511	0.65017	0.48(0.4-0.56)	0.659556	0.970948
NT5C1A	0.58(0.54-0.62)	<0.0001	0.000689723	0.52(0.44-0.6)	0.61997	0.970494
NT5C3A	0.54(0.5-0.58)	0.0399915	0.123406	0.49(0.41-0.57)	0.763486	0.991309
NT5E	0.51(0.47-0.55)	0.641901	0.778945	0.51(0.43-0.59)	0.774524	0.991309
NTF3	0.51(0.47-0.55)	0.645077	0.780529	0.6(0.52-0.68)	0.0177332	0.354207
NTF4	0.52(0.48-0.56)	0.31513	0.509187	0.53(0.45-0.61)	0.480608	0.944295
NTRK2	0.53(0.48-0.57)	0.170637	0.351574	0.5(0.41-0.58)	0.909919	0.998666
NTRK3	0.58(0.54-0.62)	0.000231304	0.0015768	0.52(0.44-0.6)	0.60813	0.970494
NUB1	0.51(0.47-0.55)	0.604933	0.750781	0.49(0.41-0.58)	0.894669	0.998666
NUCB2	0.57(0.53-0.61)	0.00126195	0.00696408	0.53(0.45-0.61)	0.452615	0.940547
NUDC	0.52(0.48-0.56)	0.339489	0.533088	0.52(0.44-0.6)	0.621669	0.970494
NUDT16	0.5(0.46-0.54)	0.937474	0.964029	0.48(0.4-0.56)	0.628487	0.970494
NUDT2	0.54(0.5-0.58)	0.061324	0.16854	0.57(0.49-0.65)	0.0772414	0.6843
NUDT5	0.51(0.47-0.55)	0.618956	0.761286	0.54(0.46-0.62)	0.271283	0.875643
NUMB	0.53(0.49-0.57)	0.126759	0.283617	0.55(0.47-0.63)	0.225954	0.849368
NXPH1	0.52(0.49-0.56)	0.231616	0.423817	0.51(0.43-0.59)	0.781908	0.991309
NXPH3	0.5(0.46-0.54)	0.950573	0.972339	0.55(0.47-0.63)	0.202864	0.835228
OBP2B	0.51(0.47-0.55)	0.545558	0.705539	0.54(0.46-0.62)	0.356541	0.922559
OCLN	0.65(0.61-0.69)	<0.0001	<0.0001	0.54(0.46-0.62)	0.298371	0.894288
ODAM	0.6(0.55-0.64)	<0.0001	<0.0001	0.61(0.53-0.69)	0.00686461	0.235178
OGA	0.53(0.49-0.57)	0.114116	0.266271	0.5(0.42-0.58)	0.992317	0.998666
OGFR	0.49(0.45-0.53)	0.56028	0.716582	0.53(0.45-0.61)	0.43826	0.939687
OGN	0.58(0.54-0.62)	<0.0001	0.000529009	0.52(0.44-0.6)	0.652598	0.970494
OLR1	0.63(0.59-0.66)	<0.0001	<0.0001	0.54(0.46-0.62)	0.371809	0.930898
OMD	0.55(0.5-0.59)	0.0251668	0.0856412	0.53(0.45-0.61)	0.448281	0.940547
OMG	0.59(0.55-0.63)	<0.0001	0.000119438	0.57(0.49-0.65)	0.0910491	0.701065
OPHN1	0.54(0.5-0.58)	0.0526032	0.150027	0.54(0.46-0.62)	0.336807	0.919596
OPLAH	0.53(0.49-0.57)	0.22302	0.412795	0.51(0.42-0.59)	0.900383	0.998666
OPTC	0.5(0.46-0.54)	0.883176	0.924388	0.48(0.4-0.56)	0.650863	0.970494
ORM1	0.61(0.57-0.65)	<0.0001	<0.0001	0.56(0.48-0.64)	0.115966	0.738919
OSCAR	0.6(0.56-0.64)	<0.0001	<0.0001	0.59(0.51-0.67)	0.0271152	0.430424
OSM	0.61(0.57-0.65)	<0.0001	<0.0001	0.51(0.43-0.59)	0.776368	0.991309
OSMR	0.59(0.55-0.63)	<0.0001	0.000120329	0.58(0.5-0.66)	0.0449375	0.544176
OTUD6B	0.52(0.48-0.56)	0.460893	0.643523	0.49(0.41-0.57)	0.828479	0.995904
OTUD7B	0.5(0.46-0.54)	0.896326	0.934757	0.56(0.48-0.64)	0.142644	0.785486
OXCT1	0.51(0.47-0.55)	0.551215	0.709775	0.58(0.5-0.66)	0.0497731	0.567204
OXT	0.52(0.48-0.56)	0.324651	0.517753	0.54(0.46-0.62)	0.29392	0.893671
P4HB	0.5(0.45-0.54)	0.815495	0.886463	0.52(0.44-0.6)	0.642218	0.970494
PACS2	0.52(0.48-0.56)	0.22997	0.421916	0.49(0.41-0.57)	0.856726	0.998666
PADI4	0.51(0.47-0.55)	0.51205	0.681644	0.53(0.45-0.61)	0.465759	0.940547
PAEP	0.6(0.56-0.64)	<0.0001	<0.0001	0.57(0.49-0.65)	0.0892215	0.701065
PAG1	0.55(0.51-0.59)	0.0124198	0.0472019	0.48(0.4-0.56)	0.635337	0.970494
PAGR1	0.52(0.48-0.57)	0.237823	0.430152	0.49(0.41-0.57)	0.852948	0.998666
PALM	0.53(0.49-0.57)	0.142136	0.308196	0.55(0.47-0.63)	0.234368	0.857186
PALM2	0.56(0.51-0.6)	0.0073475	0.0303503	0.54(0.46-0.62)	0.342897	0.920685
PAM	0.54(0.5-0.58)	0.0479262	0.140332	0.55(0.47-0.63)	0.187917	0.826316
PAMR1	0.51(0.47-0.55)	0.71776	0.830328	0.49(0.4-0.57)	0.714438	0.982284
PARK7	0.49(0.45-0.53)	0.734349	0.838912	0.53(0.45-0.61)	0.406255	0.939163
PARP1	0.53(0.48-0.57)	0.206166	0.393727	0.53(0.45-0.61)	0.410349	0.939163
PAXX	0.5(0.46-0.55)	0.824622	0.891276	0.51(0.43-0.59)	0.750669	0.990098
PBLD	0.54(0.5-0.57)	0.0825431	0.21127	0.53(0.45-0.61)	0.448281	0.940547
PBXIP1	0.54(0.49-0.58)	0.0750767	0.19799	0.53(0.45-0.61)	0.526664	0.948065
PCBD1	0.47(0.43-0.51)	0.195409	0.38085	0.5(0.42-0.58)	0.980795	0.998666
PCBP2	0.53(0.49-0.57)	0.128507	0.286396	0.57(0.49-0.65)	0.0702567	0.655689
PCDH12	0.49(0.45-0.54)	0.77827	0.867702	0.58(0.5-0.66)	0.0584778	0.608732
PCDH17	0.51(0.47-0.55)	0.558322	0.715105	0.48(0.4-0.56)	0.635337	0.970494
PCDH7	0.49(0.45-0.53)	0.479538	0.655086	0.55(0.47-0.63)	0.222285	0.847342
PCDH9	0.56(0.52-0.6)	0.00420634	0.0191581	0.53(0.45-0.61)	0.40354	0.939163
PCDHB15	0.5(0.46-0.54)	0.847198	0.903966	0.51(0.43-0.59)	0.800453	0.992739
PCSK7	0.5(0.46-0.54)	0.987114	0.993784	0.5(0.42-0.58)	0.930941	0.998666
PCSK9	0.54(0.5-0.58)	0.0418695	0.126763	0.56(0.48-0.64)	0.134313	0.77509
PCYT2	0.52(0.48-0.56)	0.237965	0.430152	0.5(0.42-0.58)	0.950094	0.998666
PDAP1	0.52(0.48-0.56)	0.291548	0.489544	0.58(0.5-0.66)	0.0457147	0.547464
PDCD1	0.53(0.49-0.57)	0.134785	0.29721	0.51(0.43-0.59)	0.852948	0.998666
PDCD1LG2	0.5(0.46-0.54)	0.9742	0.986496	0.54(0.46-0.62)	0.311995	0.904568
PDCD5	0.53(0.49-0.57)	0.139164	0.305255	0.51(0.43-0.59)	0.770839	0.991309
PDCD6	0.53(0.49-0.57)	0.170134	0.351039	0.56(0.48-0.64)	0.129985	0.765347
PDE5A	0.52(0.48-0.56)	0.440608	0.624819	0.57(0.49-0.65)	0.0910491	0.701065
PDGFA	0.52(0.48-0.57)	0.256115	0.450761	0.54(0.46-0.62)	0.361586	0.922559
PDGFB	0.53(0.49-0.58)	0.119126	0.273978	0.56(0.48-0.64)	0.128769	0.76261
PDGFC	0.53(0.49-0.57)	0.134727	0.29721	0.61(0.53-0.69)	0.00881651	0.282115
PDGFRA	0.52(0.48-0.56)	0.410412	0.598267	0.59(0.51-0.67)	0.0259669	0.420835
PDGFRB	0.56(0.51-0.6)	0.00701052	0.0292479	0.55(0.47-0.63)	0.250862	0.87382
PDIA4	0.51(0.48-0.55)	0.499685	0.671181	0.49(0.4-0.57)	0.718034	0.983897
PDLIM5	0.53(0.5-0.57)	0.0916939	0.228422	0.53(0.45-0.61)	0.495712	0.944959
PDLIM7	0.52(0.48-0.56)	0.37089	0.561857	0.48(0.4-0.56)	0.643944	0.970494
PDZD2	0.53(0.49-0.57)	0.155375	0.329024	0.51(0.43-0.59)	0.860507	0.998666
PEAR1	0.51(0.47-0.56)	0.471875	0.649724	0.53(0.45-0.61)	0.467232	0.940547
PEBP1	0.5(0.46-0.54)	0.975839	0.987676	0.47(0.39-0.56)	0.536138	0.95089
PECAM1	0.51(0.47-0.55)	0.637305	0.774719	0.5(0.42-0.58)	0.948177	0.998666
PENK	0.55(0.51-0.59)	0.0109273	0.0422901	0.5(0.42-0.58)	0.955846	0.998666
PEPD	0.55(0.51-0.59)	0.0129045	0.0487658	0.6(0.52-0.68)	0.0129813	0.315148
PF4	0.53(0.48-0.57)	0.21294	0.399905	0.52(0.44-0.6)	0.664793	0.970965
PFKFB2	0.52(0.49-0.56)	0.224595	0.414606	0.56(0.48-0.64)	0.115966	0.738919
PGA4	0.58(0.54-0.62)	0.000169832	0.001205	0.52(0.44-0.6)	0.640495	0.970494
PGD	0.5(0.46-0.54)	0.983319	0.992358	0.51(0.43-0.59)	0.843519	0.998026
PGF	0.61(0.57-0.65)	<0.0001	<0.0001	0.59(0.51-0.67)	0.0293643	0.447743
PGLYRP1	0.6(0.55-0.64)	<0.0001	<0.0001	0.54(0.46-0.62)	0.284068	0.886258
PGLYRP2	0.5(0.46-0.55)	0.808839	0.882446	0.53(0.45-0.61)	0.49419	0.944959
PHACTR2	0.53(0.49-0.57)	0.179156	0.360339	0.5(0.42-0.58)	0.986556	0.998666
PHLDB1	0.51(0.47-0.55)	0.687556	0.810306	0.54(0.46-0.62)	0.323656	0.910577
PHOSPHO1	0.54(0.49-0.58)	0.0753451	0.198447	0.52(0.44-0.6)	0.694776	0.97883
PHYKPL	0.53(0.49-0.57)	0.11793	0.271826	0.53(0.45-0.61)	0.406255	0.939163
PI16	0.54(0.5-0.58)	0.0733124	0.194073	0.51(0.43-0.59)	0.856726	0.998666
PI3	0.6(0.56-0.64)	<0.0001	<0.0001	0.57(0.49-0.65)	0.105215	0.726441
PIBF1	0.53(0.49-0.57)	0.163442	0.341093	0.52(0.44-0.6)	0.671802	0.970965
PIGR	0.70(0.67-0.74)	<0.0001	<0.0001	0.68(0.60-0.75)	<0.0001	0.00428221
PIK3AP1	0.51(0.47-0.55)	0.747195	0.848014	0.54(0.46-0.62)	0.357798	0.922559
PIK3IP1	0.58(0.54-0.62)	<0.0001	0.000514939	0.56(0.48-0.64)	0.153436	0.799146
PILRA	0.59(0.55-0.63)	<0.0001	<0.0001	0.52(0.44-0.6)	0.709056	0.981366
PILRB	0.59(0.55-0.63)	<0.0001	0.000246885	0.53(0.45-0.61)	0.497236	0.944959
PINLYP	0.49(0.45-0.53)	0.702512	0.821896	0.59(0.51-0.67)	0.0288315	0.443366
PKD1	0.51(0.47-0.56)	0.541035	0.70182	0.58(0.5-0.66)	0.0568926	0.602661
PKD2	0.53(0.49-0.57)	0.193739	0.379117	0.5(0.42-0.58)	0.996159	0.998927
PKLR	0.51(0.47-0.55)	0.614362	0.757871	0.48(0.4-0.56)	0.6613	0.970965
PLA2G10	0.55(0.51-0.59)	0.0253886	0.0858239	0.59(0.52-0.67)	0.0197946	0.365554
PLA2G15	0.59(0.55-0.63)	<0.0001	0.000107076	0.5(0.42-0.58)	0.988476	0.998666
PLA2G1B	0.5(0.46-0.54)	0.9961	0.997535	0.49(0.41-0.57)	0.809768	0.993956
PLA2G2A	0.59(0.56-0.63)	<0.0001	<0.0001	0.59(0.51-0.67)	0.0286557	0.443181
PLA2G4A	0.52(0.48-0.56)	0.35254	0.546153	0.5(0.42-0.58)	0.940513	0.998666
PLA2G7	0.52(0.48-0.56)	0.287126	0.4838	0.56(0.47-0.64)	0.176866	0.816874
PLAU	0.55(0.51-0.59)	0.0116968	0.0450174	0.57(0.49-0.65)	0.102655	0.724283
PLAUR	0.72(0.68-0.75)	<0.0001	<0.0001	0.56(0.48-0.64)	0.153436	0.799146
PLB1	0.53(0.5-0.57)	0.119887	0.275121	0.53(0.45-0.61)	0.458431	0.940547
PLCB2	0.53(0.49-0.57)	0.211117	0.399608	0.52(0.44-0.6)	0.705476	0.980643
PLEKHO1	0.52(0.48-0.56)	0.279704	0.475133	0.47(0.39-0.55)	0.459891	0.940547
PLG	0.5(0.46-0.53)	0.826172	0.89164	0.51(0.43-0.59)	0.832233	0.997096
PLIN1	0.51(0.46-0.55)	0.700577	0.820552	0.49(0.41-0.57)	0.887058	0.998666
PLIN3	0.51(0.47-0.56)	0.473908	0.650619	0.49(0.41-0.57)	0.871868	0.998666
PLPBP	0.48(0.44-0.52)	0.353545	0.546153	0.49(0.41-0.57)	0.877559	0.998666
PLSCR3	0.5(0.46-0.54)	0.967582	0.982059	0.52(0.43-0.6)	0.712643	0.982061
PLTP	0.55(0.5-0.59)	0.0254091	0.0858239	0.53(0.45-0.61)	0.482107	0.944959
PLXDC1	0.55(0.51-0.59)	0.0151593	0.0555751	0.5(0.42-0.58)	0.971196	0.998666
PLXDC2	0.52(0.48-0.56)	0.32004	0.514842	0.59(0.51-0.66)	0.0362326	0.500324
PLXNA4	0.49(0.45-0.53)	0.677934	0.803505	0.45(0.37-0.53)	0.205437	0.835228
PLXNB2	0.51(0.47-0.55)	0.578035	0.731663	0.55(0.47-0.63)	0.19363	0.831181
PLXNB3	0.51(0.47-0.55)	0.736769	0.840755	0.52(0.44-0.6)	0.703689	0.980643
PM20D1	0.52(0.48-0.56)	0.26361	0.459046	0.54(0.46-0.62)	0.323656	0.910577
PMVK	0.51(0.47-0.55)	0.550893	0.709775	0.53(0.45-0.61)	0.406255	0.939163
PNLIP	0.5(0.46-0.55)	0.84185	0.900564	0.55(0.47-0.63)	0.253855	0.874236
PNLIPRP1	0.51(0.47-0.55)	0.643046	0.779428	0.54(0.46-0.62)	0.357798	0.922559
PNLIPRP2	0.5(0.46-0.54)	0.845854	0.903158	0.49(0.41-0.58)	0.898478	0.998666
PNMA1	0.53(0.49-0.58)	0.0899172	0.225441	0.5(0.42-0.58)	0.988476	0.998666
PODXL	0.52(0.48-0.57)	0.236148	0.429473	0.53(0.45-0.61)	0.451168	0.940547
PODXL2	0.49(0.44-0.53)	0.496065	0.667618	0.53(0.45-0.61)	0.42417	0.939687
POF1B	0.58(0.54-0.62)	<0.0001	0.000524493	0.56(0.48-0.64)	0.13494	0.775244
POLR2F	0.57(0.53-0.61)	0.000323561	0.00212339	0.52(0.44-0.6)	0.657813	0.970494
POMC	0.53(0.49-0.57)	0.181567	0.363467	0.56(0.48-0.64)	0.113749	0.738919
PON1	0.55(0.51-0.59)	0.0223281	0.0775566	0.6(0.52-0.67)	0.0191676	0.364756
PON2	0.52(0.48-0.56)	0.325575	0.518434	0.55(0.47-0.63)	0.187917	0.826316
PON3	0.54(0.5-0.58)	0.0658461	0.178848	0.58(0.5-0.66)	0.0520584	0.578628
POSTN	0.5(0.46-0.55)	0.842549	0.90085	0.57(0.49-0.64)	0.109416	0.734828
PPBP	0.52(0.48-0.56)	0.302861	0.499026	0.53(0.45-0.61)	0.471668	0.941076
PPCDC	0.52(0.47-0.56)	0.428416	0.614633	0.51(0.43-0.59)	0.820982	0.993956
PPIB	0.51(0.47-0.55)	0.652004	0.784134	0.5(0.42-0.58)	0.982715	0.998666
PPL	0.53(0.49-0.58)	0.110538	0.261432	0.53(0.45-0.61)	0.492671	0.944959
PPM1F	0.52(0.48-0.56)	0.260335	0.454443	0.54(0.46-0.62)	0.383522	0.935981
PPME1	0.5(0.46-0.54)	0.953349	0.973891	0.51(0.43-0.59)	0.854836	0.998666
PPP1CC	0.54(0.5-0.58)	0.0716132	0.190542	0.53(0.45-0.61)	0.495712	0.944959
PPP1R12A	0.51(0.47-0.55)	0.531253	0.694357	0.48(0.4-0.56)	0.673559	0.970965
PPP1R14A	0.48(0.44-0.52)	0.452118	0.635096	0.49(0.41-0.57)	0.802314	0.992739
PPP1R2	0.49(0.45-0.53)	0.527357	0.690419	0.53(0.45-0.61)	0.395459	0.939163
PPP1R9B	0.54(0.5-0.58)	0.05486	0.154855	0.5(0.42-0.58)	0.998079	0.999557
PPP2R5A	0.49(0.45-0.53)	0.704144	0.823343	0.52(0.44-0.6)	0.659556	0.970948
PPP3R1	0.52(0.48-0.56)	0.341254	0.534426	0.52(0.44-0.6)	0.56996	0.957836
PPY	0.52(0.48-0.56)	0.404199	0.592107	0.63(0.55-0.7)	0.00214601	0.132004
PQBP1	0.54(0.5-0.58)	0.0870281	0.219672	0.49(0.41-0.57)	0.879458	0.998666
PRAP1	0.57(0.52-0.61)	0.0015097	0.00797273	0.54(0.46-0.62)	0.355286	0.922559
PRCP	0.56(0.52-0.6)	0.00542799	0.0238374	0.5(0.42-0.58)	0.957764	0.998666
PRDX1	0.5(0.46-0.54)	0.938585	0.964029	0.56(0.48-0.64)	0.152744	0.799146
PRDX2	0.51(0.47-0.55)	0.564798	0.720592	0.52(0.44-0.6)	0.677078	0.973393
PRDX3	0.5(0.46-0.54)	0.896605	0.934757	0.53(0.45-0.61)	0.442539	0.939687
PRDX5	0.53(0.49-0.57)	0.18423	0.366005	0.53(0.45-0.61)	0.421385	0.939687
PRDX6	0.52(0.48-0.56)	0.345838	0.539984	0.52(0.44-0.6)	0.574873	0.95954
PRELP	0.52(0.48-0.56)	0.364357	0.555591	0.57(0.49-0.64)	0.109416	0.734828
PRG2	0.56(0.52-0.6)	0.00560363	0.0245571	0.51(0.43-0.59)	0.806039	0.992739
PRG3	0.51(0.47-0.55)	0.674331	0.801513	0.54(0.46-0.62)	0.290611	0.891261
PRKAB1	0.5(0.46-0.54)	0.971629	0.984371	0.52(0.43-0.6)	0.712643	0.982061
PRKAR1A	0.5(0.46-0.54)	0.926637	0.957862	0.49(0.41-0.57)	0.752496	0.990098
PRKAR2A	0.53(0.49-0.57)	0.112064	0.263249	0.54(0.46-0.62)	0.340453	0.919596
PRKG1	0.53(0.48-0.57)	0.219518	0.407398	0.49(0.41-0.57)	0.802314	0.992739
PRKRA	0.53(0.49-0.57)	0.152522	0.324324	0.57(0.49-0.65)	0.0896756	0.701065
PRL	0.51(0.47-0.55)	0.648396	0.782276	0.52(0.44-0.6)	0.6474	0.970494
PRND	0.55(0.5-0.59)	0.0255224	0.0858705	0.59(0.51-0.67)	0.0247063	0.407729
PROC	0.54(0.49-0.58)	0.0837441	0.213819	0.52(0.44-0.6)	0.652598	0.970494
PROK1	0.53(0.49-0.57)	0.168646	0.348657	0.57(0.49-0.65)	0.0772414	0.6843
PRR4	0.53(0.49-0.56)	0.21391	0.400098	0.58(0.5-0.66)	0.0436668	0.544176
PRRT3	0.51(0.47-0.55)	0.671478	0.799945	0.53(0.45-0.61)	0.442539	0.939687
PRSS2	0.56(0.52-0.6)	0.00370481	0.0172556	0.57(0.49-0.65)	0.102655	0.724283
PRSS22	0.58(0.54-0.62)	0.000118937	0.000898922	0.63(0.55-0.71)	0.0013326	0.106079
PRSS27	0.53(0.49-0.57)	0.123221	0.27962	0.52(0.44-0.6)	0.561815	0.955248
PRSS8	0.67(0.63-0.70)	<0.0001	<0.0001	0.64(0.56-0.72)	0.000546608	0.0580154
PRTFDC1	0.53(0.49-0.57)	0.183858	0.365612	0.51(0.43-0.59)	0.819111	0.993956
PRTG	0.51(0.47-0.55)	0.544817	0.705017	0.56(0.48-0.64)	0.152744	0.799146
PRTN3	0.57(0.53-0.61)	0.00071964	0.0042526	0.52(0.44-0.6)	0.645671	0.970494
PSAP	0.61(0.57-0.65)	<0.0001	<0.0001	0.54(0.46-0.62)	0.345353	0.921108
PSAPL1	0.51(0.46-0.55)	0.775519	0.866024	0.5(0.42-0.58)	0.953929	0.998666
PSG1	0.53(0.49-0.58)	0.0963259	0.23584	0.58(0.5-0.66)	0.0497731	0.567204
PSIP1	0.51(0.47-0.55)	0.632277	0.772207	0.48(0.4-0.56)	0.614883	0.970494
PSMD9	0.55(0.51-0.59)	0.0238727	0.0820402	0.52(0.44-0.6)	0.635337	0.970494
PSME1	0.51(0.47-0.55)	0.750217	0.850056	0.52(0.44-0.6)	0.630197	0.970494
PSME2	0.49(0.45-0.53)	0.478136	0.654028	0.5(0.42-0.58)	0.952011	0.998666
PSMG3	0.52(0.48-0.56)	0.320015	0.514842	0.5(0.42-0.58)	0.919467	0.998666
PSMG4	0.51(0.47-0.55)	0.695733	0.816253	0.49(0.41-0.57)	0.748844	0.990098
PSPN	0.53(0.49-0.57)	0.213372	0.399905	0.54(0.46-0.62)	0.271283	0.875643
PTGDS	0.59(0.55-0.63)	<0.0001	0.000130145	0.51(0.43-0.59)	0.785607	0.991309
PTGES2	0.5(0.46-0.54)	0.857996	0.90823	0.54(0.46-0.62)	0.335598	0.919596
PTGR1	0.52(0.48-0.56)	0.386556	0.577619	0.52(0.44-0.6)	0.589732	0.964417
PTH	0.51(0.46-0.55)	0.73963	0.842177	0.58(0.5-0.66)	0.0444255	0.544176
PTH1R	0.5(0.46-0.54)	0.873892	0.918357	0.58(0.5-0.65)	0.0624325	0.629229
PTN	0.57(0.53-0.61)	0.000717882	0.0042526	0.6(0.52-0.68)	0.0176181	0.354207
PTP4A3	0.5(0.46-0.54)	0.938611	0.964029	0.54(0.46-0.62)	0.273386	0.877721
PTPN1	0.51(0.47-0.55)	0.733617	0.838821	0.51(0.43-0.59)	0.750669	0.990098
PTPN6	0.52(0.48-0.56)	0.286185	0.483044	0.47(0.39-0.55)	0.408982	0.939163
PTPRB	0.58(0.55-0.62)	<0.0001	0.000318333	0.53(0.45-0.61)	0.394122	0.939163
PTPRC	0.5(0.46-0.54)	0.946869	0.970598	0.53(0.45-0.61)	0.485113	0.944959
PTPRF	0.54(0.5-0.58)	0.070238	0.187179	0.5(0.42-0.58)	0.938598	0.998666
PTPRH	0.57(0.53-0.61)	0.00035997	0.00232476	0.52(0.44-0.6)	0.638774	0.970494
PTPRN2	0.59(0.54-0.63)	<0.0001	0.000225795	0.55(0.47-0.63)	0.266074	0.875643
PTPRR	0.52(0.48-0.57)	0.239177	0.431968	0.53(0.45-0.61)	0.500292	0.944959
PTPRS	0.49(0.45-0.53)	0.616175	0.759209	0.47(0.39-0.55)	0.480608	0.944295
PTPRZ1	0.57(0.53-0.61)	0.00136686	0.00740591	0.66(0.59-0.74)	<0.0001	0.0169166
PTRHD1	0.53(0.49-0.57)	0.116558	0.270455	0.47(0.39-0.55)	0.465759	0.940547
PTS	0.53(0.49-0.57)	0.176858	0.358878	0.54(0.46-0.62)	0.321301	0.908675
PTX3	0.55(0.5-0.59)	0.0229563	0.0795461	0.51(0.43-0.59)	0.845403	0.998666
PVALB	0.52(0.48-0.56)	0.34319	0.536319	0.47(0.39-0.55)	0.507975	0.945053
PVR	0.53(0.49-0.57)	0.183488	0.365225	0.52(0.44-0.6)	0.656073	0.970494
PXN	0.55(0.51-0.58)	0.0237028	0.0815907	0.54(0.46-0.62)	0.371809	0.930898
PYDC1	0.49(0.45-0.53)	0.718477	0.830328	0.53(0.45-0.61)	0.454065	0.940547
PYY	0.52(0.48-0.56)	0.393299	0.584279	0.58(0.5-0.66)	0.0617584	0.626027
QDPR	0.52(0.48-0.56)	0.312756	0.506922	0.54(0.46-0.63)	0.271283	0.875643
QPCT	0.56(0.52-0.6)	0.00225993	0.0113051	0.57(0.49-0.65)	0.0869787	0.701065
RAB10	0.52(0.48-0.56)	0.440585	0.624819	0.55(0.47-0.63)	0.19035	0.828934
RAB11FIP3	0.53(0.49-0.58)	0.0928298	0.230253	0.51(0.43-0.59)	0.757985	0.991309
RAB27B	0.52(0.48-0.56)	0.357834	0.550067	0.56(0.48-0.64)	0.170773	0.812296
RAB2B	0.51(0.47-0.55)	0.692311	0.813929	0.48(0.4-0.56)	0.684136	0.976749
RABEP1	0.53(0.49-0.57)	0.212842	0.399905	0.53(0.45-0.61)	0.411719	0.939163
RABEPK	0.51(0.47-0.55)	0.663606	0.792831	0.51(0.43-0.59)	0.74702	0.990098
RABGAP1L	0.52(0.48-0.56)	0.36532	0.556653	0.55(0.47-0.63)	0.256872	0.875047
RAD23B	0.52(0.48-0.56)	0.311313	0.505602	0.53(0.45-0.61)	0.482107	0.944959
RANBP1	0.52(0.48-0.56)	0.275948	0.470284	0.52(0.44-0.6)	0.60141	0.96744
RARRES2	0.6(0.56-0.64)	<0.0001	<0.0001	0.53(0.45-0.61)	0.528237	0.948688
RASSF2	0.54(0.5-0.58)	0.0439269	0.131466	0.54(0.46-0.62)	0.314305	0.906372
RBFOX3	0.6(0.56-0.64)	<0.0001	<0.0001	0.49(0.41-0.57)	0.887058	0.998666
RBKS	0.5(0.46-0.54)	0.850792	0.904563	0.49(0.41-0.58)	0.900383	0.998666
RBM17	0.52(0.48-0.56)	0.412954	0.600295	0.52(0.44-0.6)	0.56344	0.955248
RBP2	0.56(0.52-0.6)	0.00380465	0.0175586	0.58(0.5-0.66)	0.0465033	0.55469
RBP5	0.55(0.51-0.59)	0.0143091	0.0531379	0.51(0.42-0.59)	0.88896	0.998666
RBP7	0.6(0.56-0.64)	<0.0001	<0.0001	0.52(0.44-0.6)	0.598063	0.96744
RBPMS2	0.52(0.48-0.56)	0.353802	0.546153	0.52(0.44-0.6)	0.583106	0.962684
RECK	0.53(0.48-0.57)	0.192281	0.376619	0.5(0.42-0.58)	0.948177	0.998666
REEP4	0.49(0.45-0.53)	0.712869	0.828437	0.51(0.43-0.59)	0.789312	0.991309
REG1A	0.58(0.54-0.62)	<0.0001	0.000322315	0.6(0.52-0.68)	0.015758	0.348921
REG1B	0.57(0.53-0.61)	0.000344377	0.00223791	0.6(0.52-0.68)	0.0120471	0.310528
REG3A	0.59(0.55-0.63)	<0.0001	0.000174144	0.63(0.55-0.71)	0.00122525	0.100489
REG4	0.61(0.57-0.65)	<0.0001	<0.0001	0.64(0.56-0.71)	0.000744735	0.0739388
RELT	0.6(0.56-0.64)	<0.0001	<0.0001	0.49(0.41-0.57)	0.815371	0.993956
REN	0.62(0.58-0.66)	<0.0001	<0.0001	0.67(0.59-0.74)	<0.0001	0.00862362
RET	0.56(0.52-0.6)	0.00622095	0.0267014	0.58(0.5-0.66)	0.0449375	0.544176
RETN	0.57(0.53-0.61)	0.00033666	0.00220148	0.52(0.44-0.61)	0.542502	0.951267
RGCC	0.52(0.48-0.56)	0.271128	0.466259	0.51(0.43-0.59)	0.832233	0.997096
RGMA	0.55(0.51-0.59)	0.0132745	0.0497138	0.54(0.46-0.62)	0.306269	0.899531
RGMB	0.5(0.46-0.54)	0.897028	0.934757	0.51(0.43-0.59)	0.885157	0.998666
RGS10	0.52(0.48-0.56)	0.295227	0.492281	0.5(0.42-0.58)	0.963519	0.998666
RHOC	0.52(0.48-0.56)	0.434507	0.619113	0.51(0.43-0.59)	0.770839	0.991309
RIDA	0.5(0.46-0.54)	0.909256	0.94223	0.55(0.46-0.63)	0.268149	0.875643
RILP	0.49(0.46-0.53)	0.797774	0.879317	0.52(0.44-0.6)	0.642218	0.970494
RILPL2	0.52(0.48-0.56)	0.290064	0.487963	0.5(0.42-0.58)	0.984635	0.998666
RNASE1	0.61(0.57-0.65)	<0.0001	<0.0001	0.53(0.46-0.61)	0.391455	0.939163
RNASE10	0.51(0.47-0.56)	0.500113	0.671322	0.53(0.45-0.61)	0.473152	0.941607
RNASE3	0.52(0.48-0.56)	0.246375	0.441148	0.52(0.44-0.6)	0.60813	0.970494
RNASE4	0.6(0.56-0.64)	<0.0001	<0.0001	0.57(0.49-0.65)	0.0752467	0.681121
RNASE6	0.64(0.6-0.68)	<0.0001	<0.0001	0.59(0.51-0.67)	0.0245525	0.40643
RNASEH2A	0.53(0.49-0.58)	0.0906028	0.226616	0.52(0.44-0.6)	0.630197	0.970494
RNASET2	0.6(0.56-0.64)	<0.0001	<0.0001	0.52(0.44-0.6)	0.611503	0.970494
RNF149	0.57(0.53-0.61)	0.000354152	0.00229429	0.56(0.48-0.64)	0.128164	0.762364
RNF41	0.54(0.5-0.58)	0.0430735	0.129097	0.52(0.44-0.6)	0.594724	0.96558
RNF43	0.52(0.48-0.57)	0.273742	0.468823	0.6(0.52-0.68)	0.015551	0.348921
RNF5	0.54(0.51-0.58)	0.0321553	0.103672	0.52(0.44-0.6)	0.574873	0.95954
ROBO1	0.51(0.47-0.56)	0.465887	0.644885	0.52(0.44-0.6)	0.56996	0.957836
ROBO2	0.58(0.54-0.62)	<0.0001	0.000730997	0.59(0.51-0.67)	0.0245525	0.40643
ROBO4	0.47(0.43-0.52)	0.212464	0.399905	0.49(0.41-0.57)	0.793021	0.992739
ROR1	0.51(0.47-0.56)	0.47371	0.650619	0.5(0.42-0.58)	0.950094	0.998666
RP2	0.54(0.5-0.58)	0.0765526	0.200111	0.47(0.39-0.55)	0.431182	0.939687
RPE	0.52(0.48-0.57)	0.225528	0.415488	0.51(0.43-0.59)	0.774524	0.991309
RRAS	0.52(0.48-0.56)	0.366109	0.557447	0.55(0.47-0.63)	0.192806	0.831181
RRM2	0.52(0.48-0.57)	0.22567	0.415488	0.56(0.48-0.64)	0.118216	0.738919
RRM2B	0.54(0.5-0.58)	0.0369371	0.115518	0.54(0.46-0.62)	0.38221	0.935981
RSPO1	0.62(0.58-0.66)	<0.0001	<0.0001	0.67(0.59-0.74)	<0.0001	0.00953265
RSPO3	0.59(0.55-0.62)	<0.0001	0.000244065	0.55(0.47-0.63)	0.24691	0.870133
RTBDN	0.5(0.46-0.54)	0.955974	0.975087	0.58(0.5-0.65)	0.0648398	0.63583
RTN4IP1	0.49(0.45-0.53)	0.719624	0.831193	0.57(0.49-0.65)	0.0856551	0.701065
RTN4R	0.51(0.46-0.55)	0.675194	0.801554	0.53(0.45-0.61)	0.410349	0.939163
RUVBL1	0.5(0.46-0.54)	0.951363	0.972339	0.57(0.49-0.65)	0.0748528	0.679829
RWDD1	0.53(0.49-0.57)	0.205187	0.393401	0.48(0.4-0.56)	0.642218	0.970494
S100A11	0.59(0.55-0.63)	<0.0001	<0.0001	0.47(0.39-0.55)	0.425567	0.939687
S100A12	0.58(0.54-0.62)	0.000211154	0.00146334	0.53(0.45-0.61)	0.452615	0.940547
S100A13	0.54(0.5-0.59)	0.0287569	0.094916	0.53(0.45-0.61)	0.465759	0.940547
S100A14	0.52(0.48-0.57)	0.227659	0.41841	0.51(0.43-0.59)	0.845403	0.998666
S100A16	0.51(0.47-0.55)	0.59188	0.742878	0.55(0.47-0.63)	0.192806	0.831181
S100A4	0.52(0.49-0.56)	0.233293	0.425193	0.5(0.42-0.58)	0.994238	0.998666
S100G	0.58(0.54-0.62)	<0.0001	0.000490951	0.54(0.46-0.62)	0.345353	0.921108
S100P	0.55(0.52-0.59)	0.00794349	0.0322376	0.51(0.43-0.59)	0.794877	0.992739
SAMD9L	0.52(0.48-0.56)	0.408841	0.597471	0.51(0.43-0.59)	0.802314	0.992739
SARG	0.52(0.48-0.56)	0.291943	0.489544	0.55(0.47-0.63)	0.241064	0.864159
SAT2	0.5(0.46-0.54)	0.884279	0.925078	0.54(0.46-0.62)	0.330787	0.91448
SBSN	0.55(0.5-0.59)	0.0278687	0.0922763	0.46(0.38-0.54)	0.280834	0.882271
SCAMP3	0.5(0.46-0.54)	0.932835	0.96141	0.5(0.42-0.58)	0.967357	0.998666
SCARA5	0.53(0.49-0.57)	0.1213	0.277019	0.54(0.46-0.62)	0.329592	0.91448
SCARB2	0.58(0.54-0.62)	0.000100417	0.000770962	0.56(0.48-0.64)	0.140687	0.783477
SCARF1	0.55(0.51-0.59)	0.0199309	0.0701111	0.51(0.43-0.59)	0.854836	0.998666
SCARF2	0.57(0.52-0.61)	0.00133744	0.00726536	0.6(0.52-0.68)	0.0177332	0.354207
SCG2	0.51(0.47-0.56)	0.501553	0.67239	0.55(0.47-0.63)	0.225033	0.849368
SCG3	0.51(0.47-0.55)	0.708591	0.826228	0.54(0.46-0.62)	0.330787	0.91448
SCGB1A1	0.55(0.51-0.6)	0.00876725	0.0349017	0.63(0.56-0.71)	0.00109762	0.0943078
SCGB3A1	0.67(0.63-0.71)	<0.0001	<0.0001	0.70(0.63-0.77)	<0.0001	0.000538911
SCGB3A2	0.67(0.63-0.71)	<0.0001	<0.0001	0.68(0.60-0.75)	<0.0001	0.00379234
SCGN	0.49(0.45-0.53)	0.765554	0.860887	0.57(0.49-0.65)	0.0843477	0.701065
SCLY	0.51(0.47-0.55)	0.561551	0.717767	0.53(0.45-0.61)	0.495712	0.944959
SCN4B	0.52(0.48-0.56)	0.297921	0.494239	0.51(0.43-0.59)	0.785607	0.991309
SCPEP1	0.53(0.49-0.57)	0.138677	0.304505	0.58(0.5-0.66)	0.0416968	0.536116
SCRG1	0.53(0.49-0.57)	0.105582	0.251419	0.59(0.51-0.67)	0.0327422	0.472622
SCRIB	0.53(0.49-0.57)	0.0930151	0.230439	0.52(0.44-0.6)	0.650863	0.970494
SCRN1	0.51(0.47-0.56)	0.488517	0.661289	0.51(0.43-0.59)	0.839753	0.99776
SDC1	0.56(0.51-0.6)	0.00668762	0.0282396	0.57(0.49-0.65)	0.0780512	0.684995
SDC4	0.5(0.46-0.55)	0.837698	0.897964	0.53(0.45-0.61)	0.528237	0.948688
SDCCAG8	0.52(0.48-0.56)	0.430951	0.61683	0.53(0.45-0.61)	0.443971	0.939687
SDHB	0.52(0.49-0.56)	0.250701	0.445454	0.58(0.5-0.66)	0.0597723	0.616281
SDK2	0.53(0.49-0.57)	0.203985	0.392178	0.53(0.45-0.61)	0.419996	0.939687
SEC31A	0.53(0.49-0.57)	0.14945	0.320074	0.51(0.43-0.59)	0.809768	0.993956
SEL1L	0.59(0.54-0.63)	<0.0001	0.000295479	0.58(0.5-0.66)	0.0529377	0.578892
SELE	0.54(0.5-0.58)	0.0459623	0.13616	0.54(0.46-0.62)	0.365399	0.924686
SELENOP	0.53(0.49-0.58)	0.0989019	0.239616	0.51(0.43-0.59)	0.783757	0.991309
SELL	0.57(0.53-0.61)	0.000811655	0.00472936	0.61(0.54-0.69)	0.00547002	0.21456
SELP	0.52(0.48-0.56)	0.275416	0.470146	0.51(0.43-0.59)	0.723439	0.983897
SEMA3F	0.57(0.52-0.61)	0.00143508	0.0077395	0.52(0.44-0.6)	0.599736	0.96744
SEMA3G	0.54(0.5-0.58)	0.055497	0.15623	0.54(0.46-0.62)	0.284068	0.886258
SEMA4C	0.49(0.45-0.53)	0.658768	0.78931	0.56(0.48-0.64)	0.146621	0.791437
SEMA4D	0.51(0.47-0.55)	0.72547	0.835172	0.51(0.43-0.59)	0.745197	0.989635
SEMA7A	0.52(0.48-0.56)	0.245655	0.440237	0.52(0.44-0.6)	0.703689	0.980643
SEPTIN3	0.59(0.55-0.63)	<0.0001	0.000130686	0.63(0.55-0.71)	0.00127788	0.103242
SEPTIN8	0.56(0.52-0.6)	0.00340473	0.0161629	0.54(0.46-0.62)	0.376987	0.934784
SEPTIN9	0.5(0.46-0.55)	0.830979	0.893516	0.49(0.41-0.57)	0.772681	0.991309
SERPINA11	0.54(0.5-0.58)	0.0649553	0.176658	0.54(0.46-0.62)	0.339235	0.919596
SERPINA12	0.53(0.49-0.57)	0.0972005	0.236593	0.51(0.43-0.59)	0.892765	0.998666
SERPINA3	0.62(0.58-0.66)	<0.0001	<0.0001	0.64(0.56-0.71)	0.00088605	0.0826929
SERPINA4	0.56(0.52-0.6)	0.00374366	0.0173155	0.52(0.43-0.6)	0.703689	0.980643
SERPINA5	0.55(0.5-0.59)	0.0275672	0.0915686	0.59(0.51-0.67)	0.0248609	0.409034
SERPINA6	0.51(0.47-0.55)	0.633954	0.773493	0.48(0.4-0.56)	0.656073	0.970494
SERPINA7	0.5(0.46-0.54)	0.888273	0.928325	0.5(0.42-0.58)	0.929028	0.998666
SERPINA9	0.52(0.48-0.57)	0.249031	0.444378	0.49(0.41-0.57)	0.885157	0.998666
SERPINB1	0.51(0.47-0.55)	0.594675	0.74504	0.52(0.44-0.6)	0.568326	0.956576
SERPINB6	0.51(0.47-0.55)	0.710933	0.827354	0.48(0.4-0.56)	0.561815	0.955248
SERPINB8	0.61(0.57-0.65)	<0.0001	<0.0001	0.56(0.48-0.64)	0.156229	0.803668
SERPINB9	0.52(0.48-0.56)	0.362796	0.553615	0.55(0.47-0.63)	0.239137	0.862987
SERPINC1	0.52(0.47-0.56)	0.44428	0.628317	0.52(0.44-0.6)	0.618272	0.970494
SERPIND1	0.6(0.57-0.64)	<0.0001	<0.0001	0.56(0.48-0.64)	0.152744	0.799146
SERPINE1	0.54(0.5-0.58)	0.049678	0.144128	0.54(0.46-0.62)	0.339235	0.919596
SERPINE2	0.5(0.45-0.54)	0.831533	0.893652	0.52(0.44-0.6)	0.709056	0.981366
SERPINF1	0.52(0.48-0.56)	0.318227	0.513396	0.54(0.46-0.62)	0.344123	0.921108
SERPINF2	0.55(0.51-0.59)	0.0244516	0.0837085	0.52(0.44-0.6)	0.61997	0.970494
SERPING1	0.57(0.53-0.61)	0.000501817	0.00312475	0.55(0.47-0.63)	0.231539	0.856062
SERPINH1	0.52(0.48-0.56)	0.284123	0.481072	0.48(0.4-0.56)	0.663045	0.970965
SERPINI1	0.52(0.48-0.56)	0.397617	0.586589	0.57(0.5-0.65)	0.0673232	0.643853
SERPINI2	0.51(0.47-0.55)	0.69092	0.812893	0.51(0.43-0.59)	0.881357	0.998666
SETMAR	0.52(0.47-0.56)	0.414013	0.601414	0.52(0.44-0.6)	0.649131	0.970494
SEZ6	0.49(0.45-0.54)	0.807428	0.88183	0.51(0.43-0.59)	0.737921	0.987971
SEZ6L	0.52(0.48-0.56)	0.307106	0.501663	0.49(0.41-0.57)	0.81724	0.993956
SEZ6L2	0.56(0.52-0.61)	0.00181525	0.00934965	0.58(0.5-0.66)	0.0439184	0.544176
SF3B4	0.49(0.45-0.54)	0.803665	0.879733	0.55(0.47-0.63)	0.254858	0.874236
SFRP1	0.6(0.56-0.64)	<0.0001	<0.0001	0.6(0.52-0.68)	0.0175036	0.354207
SFRP4	0.51(0.47-0.55)	0.621392	0.763382	0.57(0.5-0.65)	0.0684112	0.646265
SFTPA2	0.66(0.62-0.70)	<0.0001	<0.0001	0.63(0.55-0.71)	0.00152256	0.110636
SFTPD	0.67(0.63-0.71)	<0.0001	<0.0001	0.6(0.52-0.68)	0.0172765	0.352896
SGSH	0.54(0.49-0.58)	0.0819691	0.210297	0.52(0.44-0.6)	0.635337	0.970494
SH2B3	0.52(0.48-0.56)	0.248975	0.444378	0.55(0.47-0.63)	0.218658	0.842416
SH2D1A	0.52(0.47-0.56)	0.453272	0.636076	0.5(0.42-0.58)	0.982715	0.998666
SH3BP1	0.52(0.48-0.56)	0.418285	0.606533	0.54(0.46-0.62)	0.279761	0.882271
SH3GLB2	0.5(0.46-0.55)	0.822987	0.890431	0.52(0.44-0.6)	0.657813	0.970494
SHBG	0.52(0.48-0.56)	0.233388	0.425193	0.53(0.45-0.61)	0.449723	0.940547
SHISA5	0.64(0.6-0.68)	<0.0001	<0.0001	0.53(0.45-0.61)	0.406255	0.939163
SHMT1	0.54(0.5-0.58)	0.0596266	0.1654	0.56(0.48-0.64)	0.167045	0.805177
SIAE	0.57(0.53-0.61)	0.000401281	0.00255205	0.53(0.45-0.61)	0.518834	0.945586
SIGLEC1	0.57(0.53-0.61)	0.000534471	0.00330833	0.53(0.45-0.61)	0.395459	0.939163
SIGLEC10	0.53(0.49-0.57)	0.116799	0.270669	0.53(0.45-0.61)	0.421385	0.939687
SIGLEC5	0.55(0.51-0.6)	0.00872422	0.0347968	0.5(0.42-0.58)	0.978875	0.998666
SIGLEC6	0.48(0.44-0.53)	0.442324	0.625975	0.5(0.42-0.58)	0.929028	0.998666
SIGLEC7	0.57(0.53-0.61)	0.000468753	0.00294524	0.61(0.54-0.69)	0.00492853	0.205179
SIGLEC8	0.51(0.47-0.55)	0.58378	0.735809	0.57(0.49-0.65)	0.0706306	0.656914
SIGLEC9	0.51(0.47-0.55)	0.553738	0.712144	0.53(0.45-0.61)	0.503358	0.944959
SIRPA	0.52(0.48-0.56)	0.269993	0.466229	0.5(0.42-0.59)	0.906103	0.998666
SIRPB1	0.56(0.52-0.6)	0.00622046	0.0267014	0.51(0.43-0.59)	0.862398	0.998666
SIRT2	0.53(0.49-0.57)	0.124256	0.280518	0.49(0.41-0.57)	0.837872	0.99776
SIT1	0.54(0.49-0.58)	0.0738125	0.195149	0.53(0.45-0.62)	0.391455	0.939163
SKAP1	0.51(0.47-0.55)	0.663289	0.792831	0.52(0.44-0.6)	0.548903	0.952311
SKAP2	0.51(0.47-0.55)	0.566484	0.721861	0.51(0.43-0.59)	0.783757	0.991309
SLA2	0.54(0.5-0.58)	0.0429142	0.128804	0.53(0.45-0.61)	0.454065	0.940547
SLAMF6	0.51(0.47-0.55)	0.648312	0.782276	0.54(0.46-0.62)	0.362854	0.922559
SLAMF7	0.54(0.5-0.58)	0.0352722	0.111422	0.59(0.51-0.67)	0.031772	0.464816
SLAMF8	0.56(0.52-0.6)	0.0021862	0.0110155	0.58(0.5-0.66)	0.0407404	0.53502
SLC39A14	0.53(0.49-0.57)	0.122382	0.2787	0.51(0.43-0.59)	0.802314	0.992739
SLC39A5	0.51(0.46-0.55)	0.728949	0.836867	0.52(0.44-0.6)	0.691223	0.977426
SLC51B	0.53(0.49-0.57)	0.169151	0.349356	0.51(0.43-0.59)	0.800453	0.992739
SLITRK1	0.58(0.54-0.62)	0.000150331	0.00109647	0.53(0.45-0.61)	0.439684	0.939687
SLITRK2	0.6(0.56-0.64)	<0.0001	<0.0001	0.55(0.47-0.63)	0.187111	0.826128
SLITRK6	0.48(0.44-0.52)	0.277845	0.47304	0.5(0.42-0.58)	0.953929	0.998666
SLMAP	0.51(0.47-0.55)	0.763638	0.860527	0.52(0.44-0.6)	0.566695	0.956508
SLURP1	0.56(0.52-0.6)	0.0050636	0.0225698	0.5(0.42-0.58)	0.982715	0.998666
SMAD1	0.53(0.49-0.57)	0.142007	0.308196	0.5(0.42-0.58)	0.998079	0.999557
SMAD2	0.53(0.49-0.57)	0.204557	0.39276	0.53(0.45-0.61)	0.431182	0.939687
SMAD5	0.58(0.54-0.62)	0.000212014	0.00146444	0.64(0.56-0.72)	0.000652813	0.0679553
SMNDC1	0.56(0.52-0.6)	0.0027385	0.0133814	0.53(0.45-0.61)	0.525093	0.947127
SMOC1	0.52(0.48-0.56)	0.329748	0.523481	0.56(0.48-0.64)	0.123404	0.753937
SMOC2	0.59(0.56-0.63)	<0.0001	<0.0001	0.51(0.43-0.59)	0.88896	0.998666
SMPD1	0.59(0.55-0.63)	<0.0001	<0.0001	0.54(0.46-0.62)	0.306269	0.899531
SMPDL3A	0.51(0.47-0.56)	0.481333	0.656085	0.6(0.52-0.68)	0.0160732	0.348921
SMTN	0.52(0.48-0.56)	0.351062	0.544877	0.48(0.4-0.56)	0.638774	0.970494
SNAP23	0.52(0.48-0.56)	0.360563	0.553228	0.48(0.4-0.56)	0.633622	0.970494
SNAP25	0.52(0.48-0.56)	0.29287	0.490678	0.5(0.42-0.58)	0.990397	0.998666
SNAP29	0.49(0.45-0.53)	0.766685	0.86131	0.48(0.4-0.56)	0.614883	0.970494
SNAPIN	0.55(0.51-0.59)	0.0153563	0.0561656	0.49(0.41-0.57)	0.798593	0.992739
SNCA	0.49(0.45-0.53)	0.567779	0.722187	0.5(0.42-0.58)	0.934769	0.998666
SNCG	0.53(0.49-0.57)	0.158186	0.333308	0.51(0.43-0.59)	0.835991	0.99776
SNED1	0.55(0.51-0.59)	0.0127815	0.0484766	0.54(0.46-0.62)	0.33802	0.919596
SNRPB2	0.57(0.53-0.61)	0.00122001	0.00676846	0.47(0.39-0.55)	0.439684	0.939687
SNX9	0.52(0.48-0.56)	0.245228	0.43985	0.49(0.41-0.57)	0.856726	0.998666
SOD1	0.5(0.46-0.54)	0.967935	0.982059	0.48(0.4-0.56)	0.640495	0.970494
SOD2	0.52(0.48-0.56)	0.433139	0.617618	0.56(0.48-0.64)	0.156933	0.803668
SOD3	0.51(0.46-0.55)	0.784372	0.871675	0.6(0.53-0.68)	0.0104277	0.302327
SORBS1	0.55(0.5-0.59)	0.0261511	0.087703	0.5(0.42-0.58)	0.963519	0.998666
SORCS2	0.57(0.53-0.61)	0.000588374	0.00357828	0.53(0.45-0.61)	0.506434	0.944959
SORD	0.57(0.53-0.61)	0.000373446	0.00240435	0.51(0.43-0.59)	0.885157	0.998666
SORT1	0.53(0.48-0.57)	0.221214	0.410179	0.51(0.43-0.59)	0.822855	0.994888
SOST	0.5(0.46-0.54)	0.990946	0.994761	0.54(0.46-0.62)	0.352786	0.922559
SPAG1	0.52(0.48-0.56)	0.308701	0.503188	0.5(0.42-0.58)	0.969276	0.998666
SPARC	0.53(0.49-0.57)	0.151753	0.323677	0.56(0.48-0.64)	0.127561	0.761289
SPARCL1	0.56(0.52-0.61)	0.00161385	0.00847933	0.53(0.45-0.61)	0.485113	0.944959
SPART	0.51(0.47-0.55)	0.48973	0.662117	0.48(0.4-0.56)	0.603087	0.96841
SPINK1	0.64(0.6-0.68)	<0.0001	<0.0001	0.58(0.5-0.65)	0.0644913	0.63583
SPINK2	0.56(0.51-0.6)	0.00656773	0.0279028	0.58(0.5-0.66)	0.0526432	0.578892
SPINK4	0.56(0.52-0.6)	0.00331248	0.0158482	0.56(0.48-0.64)	0.138751	0.778679
SPINK5	0.5(0.46-0.54)	0.968887	0.982547	0.55(0.47-0.63)	0.184709	0.823583
SPINK6	0.57(0.53-0.61)	0.00110574	0.00625086	0.54(0.46-0.62)	0.330787	0.91448
SPINT1	0.66(0.62-0.70)	<0.0001	<0.0001	0.65(0.57-0.72)	0.000305165	0.03591
SPINT2	0.55(0.51-0.59)	0.0130751	0.0492324	0.62(0.54-0.7)	0.00375157	0.182711
SPINT3	0.5(0.46-0.54)	0.857299	0.90823	0.54(0.46-0.62)	0.289513	0.890924
SPOCK1	0.49(0.45-0.53)	0.563686	0.719614	0.53(0.45-0.61)	0.402186	0.939163
SPON1	0.61(0.57-0.65)	<0.0001	<0.0001	0.68(0.61-0.75)	<0.0001	0.00349583
SPON2	0.6(0.56-0.64)	<0.0001	<0.0001	0.54(0.46-0.62)	0.284068	0.886258
SPP1	0.57(0.53-0.61)	0.000653871	0.00389707	0.59(0.51-0.67)	0.0237959	0.40643
SPRR3	0.53(0.49-0.57)	0.0938142	0.231868	0.49(0.41-0.57)	0.770839	0.991309
SPRY2	0.52(0.48-0.56)	0.328015	0.521524	0.51(0.43-0.59)	0.774524	0.991309
SPTLC1	0.53(0.49-0.57)	0.135308	0.298049	0.5(0.41-0.58)	0.908011	0.998666
SRC	0.52(0.48-0.56)	0.339779	0.533088	0.5(0.42-0.58)	0.973115	0.998666
SRP14	0.51(0.47-0.55)	0.580222	0.733278	0.56(0.48-0.64)	0.128769	0.76261
SRPK2	0.52(0.48-0.56)	0.305138	0.500802	0.53(0.45-0.61)	0.498763	0.944959
SRPX	0.55(0.51-0.59)	0.0223449	0.0775566	0.58(0.5-0.66)	0.0544307	0.586678
SSC4D	0.52(0.48-0.56)	0.370824	0.561857	0.49(0.41-0.57)	0.858616	0.998666
SSC5D	0.52(0.48-0.56)	0.270736	0.466259	0.58(0.5-0.66)	0.0446809	0.544176
SSNA1	0.49(0.45-0.53)	0.733868	0.838821	0.5(0.42-0.58)	0.957764	0.998666
ST13	0.53(0.49-0.57)	0.205841	0.393727	0.52(0.44-0.6)	0.561815	0.955248
ST3GAL1	0.51(0.47-0.55)	0.503062	0.673244	0.48(0.4-0.56)	0.703689	0.980643
ST6GAL1	0.62(0.58-0.66)	<0.0001	<0.0001	0.59(0.51-0.67)	0.0331372	0.474529
STAB2	0.56(0.52-0.6)	0.00412657	0.0188773	0.49(0.41-0.57)	0.721636	0.983897
STAM	0.5(0.46-0.54)	0.918258	0.950613	0.53(0.45-0.61)	0.504895	0.944959
STAMBP	0.52(0.48-0.56)	0.353799	0.546153	0.5(0.42-0.58)	0.975035	0.998666
STAT2	0.51(0.47-0.55)	0.55844	0.715105	0.52(0.44-0.6)	0.613192	0.970494
STAT5B	0.53(0.49-0.57)	0.0960676	0.235761	0.52(0.44-0.6)	0.630197	0.970494
STC1	0.54(0.5-0.58)	0.0328991	0.105329	0.61(0.54-0.69)	0.00492853	0.205179
STC2	0.55(0.51-0.6)	0.00821076	0.0331931	0.59(0.52-0.67)	0.0209684	0.373362
STIP1	0.52(0.48-0.56)	0.335652	0.529832	0.49(0.41-0.57)	0.815371	0.993956
STK11	0.52(0.48-0.56)	0.360951	0.553228	0.55(0.47-0.63)	0.245929	0.867805
STK4	0.53(0.49-0.57)	0.187178	0.370098	0.5(0.42-0.58)	0.992317	0.998666
STX3	0.51(0.47-0.55)	0.61356	0.757329	0.52(0.44-0.6)	0.668294	0.970965
STX4	0.52(0.48-0.56)	0.367398	0.558594	0.48(0.4-0.56)	0.589732	0.964417
STX6	0.51(0.47-0.54)	0.798298	0.879317	0.49(0.41-0.57)	0.826603	0.995418
STX7	0.5(0.46-0.53)	0.863292	0.910889	0.52(0.44-0.6)	0.637055	0.970494
STX8	0.53(0.49-0.56)	0.213346	0.399905	0.5(0.42-0.58)	0.938598	0.998666
STXBP1	0.53(0.49-0.57)	0.161751	0.338768	0.52(0.44-0.6)	0.576515	0.960208
SUGT1	0.54(0.5-0.58)	0.071924	0.191125	0.5(0.42-0.58)	0.975035	0.998666
SULT1A1	0.52(0.48-0.56)	0.324237	0.51749	0.49(0.41-0.57)	0.892765	0.998666
SULT2A1	0.53(0.49-0.57)	0.178336	0.359755	0.5(0.42-0.58)	0.940513	0.998666
SUMF2	0.52(0.48-0.56)	0.424318	0.611625	0.54(0.46-0.62)	0.322477	0.909151
SUOX	0.51(0.47-0.55)	0.502971	0.673244	0.53(0.45-0.61)	0.500292	0.944959
SUSD1	0.52(0.48-0.56)	0.357074	0.549709	0.55(0.47-0.63)	0.253855	0.874236
SUSD2	0.64(0.61-0.68)	<0.0001	<0.0001	0.65(0.58-0.73)	0.000203697	0.0282721
SUSD4	0.53(0.49-0.58)	0.0953216	0.234482	0.52(0.44-0.6)	0.6613	0.970965
SUSD5	0.52(0.47-0.56)	0.368244	0.559474	0.53(0.45-0.61)	0.514166	0.945053
SWAP70	0.52(0.48-0.56)	0.392348	0.583792	0.53(0.45-0.61)	0.514166	0.945053
SYAP1	0.54(0.5-0.58)	0.0642135	0.174869	0.54(0.46-0.62)	0.36032	0.922559
SYT1	0.54(0.5-0.58)	0.0527251	0.150047	0.57(0.49-0.65)	0.0839155	0.701065
TAB2	0.53(0.49-0.57)	0.09591	0.235652	0.49(0.41-0.57)	0.745197	0.989635
TACC3	0.54(0.5-0.58)	0.0515051	0.148427	0.52(0.44-0.6)	0.650863	0.970494
TACSTD2	0.5(0.46-0.55)	0.877169	0.919946	0.49(0.41-0.57)	0.847288	0.998666
TAFA5	0.57(0.53-0.61)	0.00113209	0.00636534	0.56(0.48-0.64)	0.125767	0.760642
TALDO1	0.49(0.45-0.53)	0.717384	0.830328	0.53(0.45-0.61)	0.408982	0.939163
TANK	0.53(0.49-0.57)	0.140861	0.307681	0.51(0.43-0.59)	0.770839	0.991309
TARBP2	0.52(0.48-0.56)	0.29394	0.490678	0.5(0.42-0.58)	0.992317	0.998666
TAX1BP1	0.51(0.47-0.55)	0.711336	0.827354	0.51(0.43-0.59)	0.768999	0.991309
TBC1D17	0.5(0.46-0.54)	0.872653	0.91798	0.54(0.46-0.62)	0.36032	0.922559
TBC1D23	0.52(0.48-0.56)	0.339888	0.533088	0.5(0.42-0.58)	0.963519	0.998666
TBCA	0.51(0.47-0.55)	0.534386	0.696706	0.48(0.4-0.56)	0.657813	0.970494
TBCB	0.52(0.48-0.55)	0.463846	0.64478	0.49(0.41-0.57)	0.778213	0.991309
TBCC	0.52(0.48-0.55)	0.453426	0.636076	0.54(0.46-0.62)	0.374393	0.932193
TBL1X	0.52(0.47-0.56)	0.462363	0.643941	0.54(0.46-0.62)	0.347819	0.921108
TCL1A	0.51(0.47-0.55)	0.636467	0.774603	0.57(0.49-0.65)	0.0847817	0.701065
TCN1	0.55(0.5-0.59)	0.0239572	0.0821952	0.5(0.42-0.58)	0.930941	0.998666
TCN2	0.55(0.51-0.59)	0.0134826	0.0504029	0.61(0.54-0.69)	0.00496554	0.205179
TCOF1	0.58(0.54-0.62)	0.000181278	0.00128185	0.55(0.47-0.63)	0.238178	0.862987
TCTN3	0.52(0.48-0.56)	0.422572	0.610196	0.53(0.45-0.61)	0.514166	0.945053
TDP1	0.5(0.46-0.54)	0.88551	0.925902	0.49(0.41-0.57)	0.761651	0.991309
TDRKH	0.49(0.45-0.53)	0.748847	0.849256	0.52(0.44-0.6)	0.700119	0.980275
TEK	0.53(0.48-0.57)	0.203375	0.391727	0.53(0.45-0.61)	0.431182	0.939687
TF	0.5(0.46-0.54)	0.878249	0.919946	0.53(0.45-0.62)	0.391455	0.939163
TFF1	0.62(0.59-0.66)	<0.0001	<0.0001	0.59(0.52-0.67)	0.0209684	0.373362
TFF2	0.64(0.6-0.68)	<0.0001	<0.0001	0.62(0.55-0.7)	0.00238194	0.138264
TFF3	0.66(0.63-0.70)	<0.0001	<0.0001	0.59(0.51-0.67)	0.023499	0.40381
TFPI	0.55(0.51-0.59)	0.0195223	0.0689061	0.61(0.53-0.69)	0.00666829	0.232874
TFPI2	0.61(0.57-0.65)	<0.0001	<0.0001	0.59(0.51-0.67)	0.028134	0.437614
TFRC	0.51(0.47-0.55)	0.570622	0.723597	0.55(0.47-0.63)	0.191985	0.831181
TG	0.51(0.47-0.55)	0.626086	0.766892	0.55(0.47-0.63)	0.192806	0.831181
TGFA	0.64(0.6-0.68)	<0.0001	<0.0001	0.51(0.43-0.59)	0.785607	0.991309
TGFB1	0.55(0.51-0.59)	0.023214	0.0803059	0.6(0.52-0.67)	0.0177332	0.354207
TGFBI	0.54(0.5-0.58)	0.0409442	0.125321	0.57(0.5-0.65)	0.0666058	0.639251
TGFBR2	0.58(0.54-0.62)	0.00012329	0.000928458	0.5(0.42-0.58)	0.976955	0.998666
TGFBR3	0.5(0.46-0.55)	0.827296	0.89164	0.61(0.53-0.69)	0.00534966	0.212945
TGM2	0.51(0.46-0.55)	0.792021	0.876475	0.54(0.46-0.62)	0.359058	0.922559
TGOLN2	0.48(0.44-0.52)	0.386897	0.577714	0.5(0.42-0.58)	0.978875	0.998666
THBD	0.49(0.45-0.53)	0.601926	0.749305	0.55(0.47-0.63)	0.231539	0.856062
THBS2	0.56(0.52-0.6)	0.00365563	0.0171363	0.62(0.54-0.7)	0.00375157	0.182711
THBS4	0.5(0.46-0.54)	0.966708	0.982059	0.47(0.39-0.55)	0.435421	0.939687
THOP1	0.52(0.48-0.56)	0.267521	0.463015	0.55(0.47-0.63)	0.19363	0.831181
THPO	0.53(0.49-0.57)	0.190244	0.37333	0.53(0.45-0.61)	0.465759	0.940547
THTPA	0.53(0.49-0.57)	0.162041	0.339035	0.53(0.45-0.61)	0.504895	0.944959
THY1	0.55(0.51-0.59)	0.0132101	0.0495615	0.51(0.43-0.59)	0.76716	0.991309
TIA1	0.53(0.49-0.57)	0.119768	0.275121	0.59(0.51-0.67)	0.0267827	0.42892
TIE1	0.49(0.45-0.54)	0.801455	0.879733	0.55(0.47-0.63)	0.215966	0.842416
TIMD4	0.57(0.52-0.61)	0.00126123	0.00696408	0.5(0.42-0.58)	0.975035	0.998666
TIMM10	0.52(0.48-0.56)	0.284645	0.481566	0.58(0.5-0.66)	0.042919	0.54401
TIMM8A	0.53(0.49-0.57)	0.126763	0.283617	0.5(0.42-0.58)	0.971196	0.998666
TIMP1	0.61(0.56-0.65)	<0.0001	<0.0001	0.46(0.38-0.54)	0.309696	0.901283
TIMP2	0.53(0.49-0.57)	0.142555	0.308198	0.53(0.45-0.61)	0.523525	0.945875
TIMP3	0.52(0.48-0.56)	0.331831	0.525588	0.58(0.5-0.66)	0.0416968	0.536116
TIMP4	0.59(0.55-0.63)	<0.0001	<0.0001	0.58(0.5-0.66)	0.0424265	0.541639
TINAGL1	0.52(0.48-0.56)	0.411437	0.598841	0.55(0.47-0.63)	0.261957	0.875643
TJAP1	0.52(0.48-0.56)	0.252215	0.446631	0.47(0.39-0.55)	0.435421	0.939687
TLR3	0.52(0.47-0.56)	0.432017	0.61683	0.56(0.48-0.64)	0.149318	0.79397
TMED8	0.52(0.48-0.56)	0.331685	0.525588	0.53(0.45-0.61)	0.529812	0.948999
TMEM106A	0.5(0.46-0.55)	0.839054	0.898956	0.51(0.43-0.59)	0.885157	0.998666
TMEM132A	0.54(0.5-0.58)	0.0676742	0.18209	0.56(0.48-0.64)	0.159773	0.803972
TMEM25	0.49(0.45-0.53)	0.63204	0.772207	0.52(0.44-0.6)	0.561815	0.955248
TMPRSS11D	0.6(0.56-0.64)	<0.0001	<0.0001	0.65(0.57-0.73)	0.000232608	0.0299787
TMPRSS15	0.53(0.49-0.58)	0.0932668	0.230788	0.55(0.47-0.63)	0.189537	0.828056
TMPRSS5	0.52(0.48-0.56)	0.369482	0.560946	0.47(0.39-0.55)	0.48964	0.944959
TMSB10	0.56(0.52-0.6)	0.00340924	0.0161629	0.52(0.44-0.6)	0.633622	0.970494
TNC	0.56(0.52-0.59)	0.00649351	0.0277003	0.61(0.54-0.69)	0.004819	0.205179
TNF	0.56(0.51-0.6)	0.00670951	0.0282748	0.53(0.45-0.61)	0.479112	0.94341
TNFAIP2	0.51(0.47-0.55)	0.763996	0.860527	0.5(0.42-0.58)	0.998079	0.999557
TNFAIP8L2	0.54(0.5-0.58)	0.0637453	0.174048	0.54(0.46-0.62)	0.326022	0.911548
TNFRSF10A	0.63(0.59-0.67)	<0.0001	<0.0001	0.61(0.53-0.69)	0.0056343	0.216301
TNFRSF10B	0.72(0.68-0.76)	<0.0001	<0.0001	0.61(0.54-0.69)	0.00538951	0.212945
TNFRSF10C	0.59(0.55-0.63)	<0.0001	0.000167184	0.51(0.43-0.59)	0.815371	0.993956
TNFRSF11A	0.56(0.51-0.6)	0.0065557	0.0279028	0.49(0.41-0.57)	0.85106	0.998666
TNFRSF11B	0.61(0.57-0.65)	<0.0001	<0.0001	0.62(0.55-0.7)	0.00255893	0.142799
TNFRSF12A	0.58(0.54-0.62)	<0.0001	0.000433888	0.57(0.49-0.65)	0.072525	0.665386
TNFRSF13B	0.59(0.55-0.63)	<0.0001	0.000116981	0.61(0.53-0.68)	0.00894174	0.282115
TNFRSF13C	0.54(0.5-0.58)	0.0519509	0.148859	0.52(0.44-0.6)	0.650863	0.970494
TNFRSF14	0.56(0.52-0.61)	0.00161782	0.00847933	0.5(0.42-0.58)	0.990397	0.998666
TNFRSF17	0.55(0.51-0.59)	0.020462	0.0718582	0.53(0.45-0.61)	0.459891	0.940547
TNFRSF19	0.57(0.52-0.61)	0.00132665	0.00722554	0.54(0.46-0.62)	0.369237	0.92703
TNFRSF1A	0.63(0.59-0.67)	<0.0001	<0.0001	0.56(0.48-0.64)	0.125173	0.758746
TNFRSF1B	0.6(0.56-0.64)	<0.0001	<0.0001	0.53(0.45-0.61)	0.396799	0.939163
TNFRSF21	0.56(0.52-0.6)	0.00242942	0.0120375	0.54(0.46-0.62)	0.361586	0.922559
TNFRSF4	0.59(0.55-0.63)	<0.0001	0.000132225	0.58(0.5-0.66)	0.0421821	0.539791
TNFRSF6B	0.64(0.6-0.68)	<0.0001	<0.0001	0.66(0.58-0.73)	0.000126929	0.0194623
TNFRSF8	0.57(0.52-0.61)	0.00145725	0.00778109	0.52(0.44-0.6)	0.56344	0.955248
TNFRSF9	0.61(0.57-0.65)	<0.0001	<0.0001	0.57(0.49-0.65)	0.0784587	0.684995
TNFSF10	0.5(0.46-0.54)	0.951067	0.972339	0.46(0.38-0.54)	0.341674	0.920685
TNFSF11	0.57(0.53-0.61)	0.000495643	0.00309554	0.58(0.5-0.66)	0.05062	0.574436
TNFSF12	0.57(0.53-0.61)	0.000592055	0.00358256	0.51(0.43-0.59)	0.772681	0.991309
TNFSF13	0.59(0.55-0.64)	<0.0001	<0.0001	0.63(0.56-0.71)	0.00114517	0.0968567
TNFSF13B	0.66(0.61-0.70)	<0.0001	<0.0001	0.61(0.54-0.69)	0.00538951	0.212945
TNFSF14	0.55(0.51-0.59)	0.0198434	0.069921	0.51(0.43-0.59)	0.750669	0.990098
TNFSF8	0.54(0.5-0.58)	0.0415298	0.126519	0.49(0.41-0.57)	0.824729	0.994931
TNIP1	0.52(0.48-0.56)	0.3241	0.51749	0.53(0.44-0.61)	0.539315	0.951267
TNN	0.54(0.5-0.58)	0.0768764	0.200333	0.53(0.45-0.61)	0.492671	0.944959
TNR	0.65(0.62-0.69)	<0.0001	<0.0001	0.62(0.54-0.7)	0.00375157	0.182711
TNXB	0.49(0.45-0.53)	0.607103	0.751137	0.53(0.45-0.61)	0.442539	0.939687
TOMM20	0.51(0.47-0.55)	0.603222	0.749893	0.49(0.41-0.57)	0.727051	0.984866
TOP1	0.54(0.5-0.58)	0.0771076	0.200557	0.54(0.46-0.62)	0.345353	0.921108
TOP2B	0.5(0.46-0.54)	0.907363	0.941854	0.54(0.46-0.62)	0.336807	0.919596
TOR1AIP1	0.52(0.47-0.56)	0.457062	0.639458	0.56(0.48-0.64)	0.155527	0.802542
TP53I3	0.51(0.47-0.55)	0.610611	0.754582	0.53(0.45-0.61)	0.414467	0.939687
TPD52L2	0.53(0.49-0.57)	0.213307	0.399905	0.51(0.43-0.59)	0.862398	0.998666
TPK1	0.54(0.5-0.58)	0.0458891	0.13616	0.55(0.47-0.63)	0.232479	0.856062
TPMT	0.49(0.45-0.53)	0.683728	0.80625	0.5(0.42-0.58)	0.992317	0.998666
TPP1	0.58(0.54-0.62)	<0.0001	0.000570426	0.54(0.46-0.62)	0.287327	0.88925
TPR	0.56(0.52-0.6)	0.0022901	0.0114286	0.5(0.42-0.58)	0.957764	0.998666
TPSAB1	0.55(0.51-0.59)	0.0175845	0.0633529	0.49(0.41-0.57)	0.864291	0.998666
TRAF2	0.54(0.5-0.58)	0.0533913	0.151736	0.52(0.44-0.6)	0.698336	0.979045
TRAF3	0.54(0.5-0.58)	0.0590818	0.164546	0.54(0.46-0.62)	0.321301	0.908675
TRDMT1	0.49(0.45-0.53)	0.732016	0.838082	0.52(0.44-0.6)	0.694776	0.97883
TREH	0.55(0.51-0.59)	0.0148403	0.0545017	0.55(0.47-0.63)	0.254858	0.874236
TREM2	0.65(0.61-0.68)	<0.0001	<0.0001	0.66(0.59-0.74)	<0.0001	0.0131202
TREML1	0.51(0.47-0.55)	0.721167	0.832515	0.53(0.45-0.61)	0.473152	0.941607
TREML2	0.53(0.49-0.57)	0.174742	0.355879	0.56(0.48-0.64)	0.112654	0.738919
TRIAP1	0.52(0.48-0.56)	0.399028	0.58726	0.53(0.44-0.61)	0.537726	0.951267
TRIM21	0.55(0.51-0.59)	0.0184042	0.065626	0.53(0.45-0.61)	0.518834	0.945586
TRIM24	0.52(0.48-0.56)	0.274177	0.469183	0.51(0.43-0.59)	0.813502	0.993956
TRIM25	0.54(0.5-0.58)	0.047552	0.139709	0.51(0.43-0.59)	0.813502	0.993956
TRIM5	0.54(0.5-0.58)	0.0448976	0.133986	0.52(0.44-0.6)	0.654335	0.970494
TRIM58	0.52(0.48-0.56)	0.399608	0.58726	0.52(0.44-0.6)	0.576515	0.960208
TSC22D1	0.53(0.49-0.57)	0.17826	0.359755	0.5(0.42-0.58)	0.944345	0.998666
TSHB	0.53(0.49-0.57)	0.165242	0.34298	0.49(0.41-0.58)	0.896573	0.998666
TSPAN8	0.49(0.45-0.53)	0.48753	0.660382	0.58(0.5-0.66)	0.0565799	0.600524
TSPYL1	0.52(0.48-0.56)	0.397228	0.586589	0.48(0.4-0.56)	0.623371	0.970494
TST	0.51(0.47-0.55)	0.535185	0.697311	0.56(0.48-0.64)	0.141989	0.784274
TTR	0.57(0.53-0.61)	0.000308885	0.00205354	0.54(0.46-0.62)	0.306269	0.899531
TWF2	0.53(0.49-0.57)	0.151663	0.323677	0.48(0.4-0.56)	0.650863	0.970494
TXLNA	0.52(0.48-0.55)	0.455334	0.638325	0.52(0.44-0.6)	0.573233	0.959168
TXN	0.52(0.48-0.56)	0.328386	0.521717	0.51(0.43-0.59)	0.88896	0.998666
TXNDC15	0.59(0.55-0.63)	<0.0001	0.000107518	0.53(0.45-0.61)	0.43826	0.939687
TXNDC5	0.51(0.47-0.55)	0.672644	0.80042	0.5(0.42-0.58)	0.963519	0.998666
TXNDC9	0.52(0.48-0.56)	0.309005	0.503188	0.56(0.48-0.64)	0.173799	0.814525
TXNRD1	0.51(0.47-0.55)	0.586552	0.738411	0.54(0.46-0.62)	0.289513	0.890924
TYMP	0.51(0.47-0.55)	0.731495	0.837946	0.5(0.42-0.58)	0.986556	0.998666
TYRO3	0.5(0.46-0.54)	0.850097	0.904563	0.51(0.43-0.59)	0.830356	0.996832
UBAC1	0.49(0.45-0.53)	0.604496	0.750781	0.5(0.42-0.58)	0.940513	0.998666
UBE2L6	0.52(0.48-0.56)	0.308868	0.503188	0.48(0.4-0.56)	0.630197	0.970494
UBXN1	0.48(0.44-0.53)	0.452063	0.635096	0.51(0.43-0.59)	0.763486	0.991309
UFD1	0.53(0.49-0.58)	0.0915746	0.228422	0.61(0.53-0.69)	0.00786983	0.259752
UMOD	0.56(0.52-0.6)	0.00480444	0.0214605	0.48(0.4-0.56)	0.643944	0.970494
UPB1	0.53(0.49-0.57)	0.185298	0.367775	0.5(0.42-0.58)	0.998079	0.999557
UROD	0.54(0.5-0.58)	0.0758833	0.199349	0.5(0.42-0.58)	0.932855	0.998666
USO1	0.51(0.47-0.55)	0.527553	0.690419	0.53(0.45-0.61)	0.467232	0.940547
USP25	0.52(0.48-0.56)	0.39882	0.58726	0.49(0.41-0.57)	0.819111	0.993956
USP8	0.52(0.48-0.56)	0.230912	0.42327	0.51(0.43-0.59)	0.768999	0.991309
VAMP5	0.53(0.49-0.57)	0.133912	0.295971	0.51(0.43-0.59)	0.877559	0.998666
VAMP8	0.52(0.48-0.56)	0.35204	0.545989	0.5(0.42-0.58)	0.950094	0.998666
VASH1	0.53(0.49-0.58)	0.0952012	0.234463	0.53(0.45-0.61)	0.534553	0.949635
VASN	0.51(0.47-0.55)	0.692581	0.813929	0.53(0.45-0.61)	0.443971	0.939687
VASP	0.52(0.48-0.56)	0.350038	0.544098	0.5(0.42-0.58)	0.982715	0.998666
VAT1	0.53(0.49-0.57)	0.153929	0.326796	0.55(0.47-0.63)	0.221374	0.846255
VAV3	0.53(0.49-0.57)	0.123088	0.27962	0.53(0.45-0.61)	0.470187	0.940547
VCAM1	0.52(0.48-0.56)	0.385623	0.576819	0.56(0.48-0.64)	0.15906	0.803972
VCAN	0.5(0.46-0.54)	0.928125	0.958648	0.54(0.46-0.62)	0.287327	0.88925
VCPKMT	0.55(0.52-0.59)	0.00833938	0.0335182	0.5(0.42-0.58)	0.925202	0.998666
VEGFA	0.57(0.53-0.61)	0.000592513	0.00358256	0.51(0.43-0.59)	0.787459	0.991309
VEGFB	0.52(0.48-0.56)	0.351018	0.544877	0.57(0.49-0.65)	0.0901316	0.701065
VEGFC	0.51(0.47-0.55)	0.55543	0.71344	0.55(0.47-0.63)	0.218658	0.842416
VEGFD	0.56(0.52-0.6)	0.00401319	0.0184394	0.63(0.55-0.7)	0.00190052	0.122019
VGF	0.52(0.47-0.56)	0.422014	0.610196	0.53(0.45-0.61)	0.517276	0.945312
VIT	0.57(0.53-0.61)	0.000776683	0.00457673	0.59(0.51-0.67)	0.0299055	0.451151
VMO1	0.51(0.47-0.55)	0.589137	0.740325	0.55(0.47-0.63)	0.258898	0.875643
VNN1	0.52(0.48-0.56)	0.293098	0.490678	0.53(0.45-0.61)	0.512615	0.945053
VNN2	0.6(0.56-0.64)	<0.0001	<0.0001	0.52(0.44-0.6)	0.645671	0.970494
VPS28	0.51(0.47-0.55)	0.495565	0.667618	0.48(0.4-0.56)	0.60813	0.970494
VPS37A	0.52(0.48-0.56)	0.317645	0.512854	0.49(0.41-0.57)	0.721636	0.983897
VPS4B	0.53(0.49-0.56)	0.214243	0.400098	0.54(0.45-0.62)	0.390126	0.939163
VPS53	0.51(0.47-0.56)	0.473839	0.650619	0.56(0.48-0.63)	0.175328	0.814635
VSIG10	0.49(0.45-0.53)	0.7682	0.861541	0.51(0.43-0.59)	0.824729	0.994931
VSIG2	0.62(0.58-0.66)	<0.0001	<0.0001	0.61(0.53-0.69)	0.00629074	0.227012
VSIG4	0.6(0.56-0.64)	<0.0001	<0.0001	0.55(0.47-0.63)	0.189537	0.828056
VSIR	0.51(0.47-0.55)	0.657601	0.788507	0.48(0.4-0.56)	0.60141	0.96744
VSNL1	0.51(0.47-0.55)	0.623938	0.764799	0.53(0.45-0.61)	0.492671	0.944959
VSTM1	0.52(0.48-0.56)	0.259954	0.454158	0.55(0.47-0.63)	0.230602	0.856062
VTA1	0.52(0.48-0.55)	0.420834	0.609625	0.52(0.44-0.6)	0.668294	0.970965
VTI1A	0.51(0.47-0.55)	0.706999	0.825753	0.49(0.4-0.57)	0.719834	0.983897
VWA1	0.58(0.54-0.62)	0.000100528	0.000770962	0.47(0.39-0.55)	0.528237	0.948688
[truncated: 30 more rows]
